# Supplementary material for: Signatures of host specialization and a recent transposable element burst in the dynamic one-speed genome of the fungal barley powdery mildew pathogen
Source: BMC Genomics. 2018 May 22;19:381. doi: 10.1186/s12864-018-4750-6 (PMC5964911; doi:10.1186/s12864-018-4750-6)
Supplement: Supplementary file 1 — Table S1. BUSCO genome completeness analysis. Table S2. Scaffolds with telomeric repeats at their ends in the DH14 and RACE1 assembly. Table S3. Assosiation table for old and new Bgh gene model IDs. Table S4. Manually currated orthology relationships between RACE1 and DH14. Table S5. Isolate-specific genes in DH14 and RACE1. Table S6. Isolate-specific gene expression in DH14 and RACE1. Table S7. Clustering of secreted protein coding genes in the Bgh DH14 genome. Table S8. MCScanX analysis for the identification of duplicate genes. Table S9. Functional domains of dispersed duplicate genes in Sclerotinia sclerotiorum. Table S10. Secreted/Non-secreted duplications in the Bgh DH14 genome. Table S12. Raw read count for the top 20 expressing transposable elements in pooled 16 h & 48 h dpi DH14 RNA-seq dataset. Table S13. All datasets used for analyses in this study. Table S14. BUSCO analysis for the forma specialis genomes used for orthology calling between the CSEPs. (XLSX 1151 kb) [file 12864_2018_4750_MOESM1_ESM.xlsx]

## Sheet: Contents
Sheet	Content
Table S1	BUSCO genome completeness analysis
Table S2	Scaffolds with telomeric repeats at their ends in the DH14 and RACE1 assembly
Table S3	Assosiation table for old and new Bgh gene model IDs
Table S4	Manually currated orthology relationships between RACE1 and DH14
Table S5	Isolate-specific genes in DH14 and RACE1
Table S6	Isolate-specific gene expression in DH14 and RACE1
Table S7	Clustering of secreted protein coding genes in the Bgh DH14 genome
Table S8	MCScanX analysis for the identification of duplicate genes
Table S9	Functional domains of dispersed duplicate genes in Sclerotinia sclerotiorum
Table S10	Secreted/Non-secreted duplications in the Bgh DH14 genome
Table S11	Association of old CSEP IDs with new gene IDs and orthology in other formae speciales
Table S12	Raw read count for the top 20 expressing transposable elements in pooled 16h & 48h dpi DH14 RNA-seq dataset
Table S13	All datasets used for analyses in this study
Table S14	BUSCO analysis for the forma specialis genomes used for orthology calling between the CSEP

## Sheet: Table S1
Table S1: BUSCO genome completeness analysis
	Genomic sequence only			Annotation
	DH14 v3	DH14 v4	Race1	DH14 v3	Currated DH14 v4 predicted proteome
Complete BUSCOs	1259	1286	1287	1247	1289
Complete and single-copy BUSCOs	1250	1274	1277	1238	1275
Complete and duplicated BUSCOs	9	12	10	9	14
Fragmented BUSCOs	37	13	13	48	22
Missing BUSCOs	19	16	15	20	4
Total BUSCO groups searched	1315	1315	1315	1315	1315
	DH14 v3	DH14 v4	Race1	DH14 v3	Currated DH14 v4 predicted proteome
Complete BUSCOs	0.957414	0.977947	0.978707	0.948289	0.980228
Complete and single-copy BUSCOs	0.95057	0.968821	0.971103	0.941445	0.969582
Complete and duplicated BUSCOs	0.00684411	0.00912548	0.00760456	0.00684411	0.0106464
Fragmented BUSCOs	0.0281369	0.00988593	0.00988593	0.0365019	0.01673
Missing BUSCOs	0.0144487	0.0121673	0.0114068	0.0152091	0.00304183
Total BUSCO groups searched	1	1	1	1	1

## Sheet: Table S2
Table S2: Scaffolds with telomeric repeats at their ends in the DH14 and RACE1 assembly
DH14
Scaffold	Size (bp)	Beginning/End	Repeat
scaffold_1	408592	End	TTAGGG
scaffold_4	3084953	End	TTAGGG
scaffold_6	9754619	End	TTAGGG
scaffold_15	1675924	End	TTAGGG
scaffold_18	8538447	End	TTAGGG
scaffold_29	496283	End	TTAGGG
scaffold_30	1299875	End	TTAGGG
scaffold_44	853750	End	TTAGGG
scaffold_151	27647	End	TTAGGG
scaffold_5	368494	Beginning	CCCTAA
scaffold_8	9852665	Beginning	CCCTAA
scaffold_27	3237631	Beginning	CCCTAA
scaffold_31	691388	Beginning	CCCTAA
scaffold_35	4569929	Beginning	CCCTAA
scaffold_38	495166	Beginning	CCCTAA
scaffold_148	44786	Beginning	CCCTAA
scaffold_306	39254	Beginning	CCCTAA
tig00001221_pilon	46096	Beginning	CCCTAA
tig00001295_pilon	22219	Beginning	CCCTAA
RACE1
Scaffold	Size (bp)	Beginning/End	Repeat
tig00000033	1797915	End	TTAGGG
tig00000039	1215095	End	TTAGGG
tig00000211	313119	End	TTAGGG
tig00005270	9429963	End	TTAGGG
tig00005275	3868534	End	TTAGGG
tig00005299	4361066	End	TTAGGG
tig00000009	5146600	Beginning	CCCTAA
tig00000047	1635852	Beginning	CCCTAA
tig00000052	640710	Beginning	CCCTAA
tig00000079	1602884	Beginning	CCCTAA
tig00000111	93786	Beginning	CCCTAA
tig00000142	1009463	Beginning	CCCTAA
tig00000189	469581	Beginning	CCCTAA
tig00000194	1278248	Beginning	CCCTAA
tig00000202	349708	Beginning	CCCTAA
tig00005262	1323261	Beginning	CCCTAA
tig00005286	442413	Beginning	CCCTAA
tig00005325	552990	Beginning	CCCTAA
tig00005340	1165251	Beginning	CCCTAA
tig00005343	221229	Beginning	CCCTAA

## Sheet: Table S3
Table S3: Assosiation table for old and new Bgh gene model IDs
Old ID	New ID	%Idenity	Alignment length	# Mismatches	# Gaps	Query start	Query end	Subject start	Subject end	E-value	Bit score
bgh00001	BLGH_03778	100000	876	0	0	1	876	1	876	0.0	1618
bgh00002	BLGH_01378	100000	498	0	0	1	498	1	498	0.0	920
bgh00003	BLGH_03506	99625	1599	0	1	1	1593	1	1599	0.0	2915
bgh00004	BLGH_00064	100000	892	0	0	1	892	1	892	0.0	1648
bgh00004	BLGH_00064	100000	456	0	0	889	1344	946	1401	0.0	843
bgh00005	BLGH_03291	100000	822	0	0	1	822	1	822	0.0	1519
bgh00006	BLGH_05303	100000	594	0	0	1	594	1	594	0.0	1098
bgh00007	BLGH_03292	100000	1317	0	0	1	1317	1	1317	0.0	2433
bgh00008	BLGH_05774	100000	1458	0	0	1	1458	109	1566	0.0	2693
bgh00009	BLGH_04803	98655	892	10	2	1	891	1	891	0.0	1580
bgh00010	BLGH_03140	100000	2166	0	0	1	2166	1	2166	0.0	4000
bgh00011	BLGH_02777	99836	1824	0	1	1	1824	1	1821	0.0	3349
bgh00012	BLGH_07017	100000	381	0	0	1	381	1	381	0.0	704
bgh00013	BLGH_06552	100000	480	0	0	1	480	1	480	0.0	887
bgh00014	BLGH_02717	99884	859	0	1	1	859	1	858	0.0	1580
bgh00015	BLGH_04183	100000	739	0	0	21	759	9	747	0.0	1365
bgh00016	BLGH_04235	100000	420	0	0	1	420	1	420	0.0	776
bgh00017	BLGH_02691	100000	1770	0	0	1	1770	1	1770	0.0	3269
bgh00018	BLGH_03751	100000	912	0	0	1	912	55	966	0.0	1685
bgh00019	BLGH_05976	100000	1548	0	0	1	1548	1	1548	0.0	2859
bgh00020	BLGH_05489	100000	381	0	0	1	381	1	381	0.0	704
bgh00021	BLGH_02715	100000	1239	0	0	1	1239	1	1239	0.0	2289
bgh00022	BLGH_01672	100000	5511	0	0	10	5520	4	5514	0.0	10178
bgh00023	BLGH_04652	98742	477	0	1	298	768	151	627	0.0	843
bgh00023	BLGH_04652	100000	152	0	0	1	152	1	152	1.09e-75	281
bgh00024	BLGH_02755	100000	1521	0	0	1	1521	37	1557	0.0	2809
bgh00025	BLGH_02606	100000	2532	0	0	1	2532	1	2532	0.0	4676
bgh00026	BLGH_02421	100000	3008	0	0	233	3240	284	3291	0.0	5555
bgh00026	BLGH_02421	100000	232	0	0	1	232	1	232	1.58e-119	429
bgh00027	BLGH_00874	100000	705	0	0	1	705	1	705	0.0	1303
bgh00028	BLGH_01794	100000	1656	0	0	1	1656	1	1656	0.0	3059
bgh00029	BLGH_03023	100000	357	0	0	1	357	1	357	0.0	660
bgh00029	BLGH_03022	100000	357	0	0	1	357	1	357	0.0	660
bgh00030	BLGH_04188	99606	507	0	2	226	731	1	506	0.0	924
bgh00032	BLGH_01081	99968	3147	1	0	1198	4344	1246	4392	0.0	5806
bgh00032	BLGH_01081	100000	1201	0	0	1	1201	1	1201	0.0	2218
bgh00033	BLGH_04285	100000	2376	0	0	1	2376	1	2376	0.0	4388
bgh00034	BLGH_01984	100000	1239	0	0	1	1239	1	1239	0.0	2289
bgh00035	BLGH_04075	100000	744	0	0	1	744	1	744	0.0	1375
bgh00036	BLGH_01120	98897	1088	5	5	1	1086	1	1083	0.0	1936
bgh00037	BLGH_06811	100000	1581	0	0	1	1581	1	1581	0.0	2920
bgh00038	BLGH_04547	100000	1464	0	0	1	1464	1	1464	0.0	2704
bgh00039	BLGH_02042	100000	1650	0	0	1	1650	1	1650	0.0	3048
bgh00040	BLGH_01332	100000	1215	0	0	1	1215	1	1215	0.0	2244
bgh00041	BLGH_06795	100000	663	0	0	1	663	1	663	0.0	1225
bgh00042	BLGH_06428	98398	1311	0	1	1	1290	1	1311	0.0	2285
bgh00043	BLGH_06479	100000	1143	0	0	1	1143	94	1236	0.0	2111
bgh00044	BLGH_02722	100000	1242	0	0	1	1242	1	1242	0.0	2294
bgh00045	BLGH_04028	100000	1285	0	0	1	1285	1	1285	0.0	2374
bgh00046	BLGH_01675	100000	1389	0	0	1	1389	1	1389	0.0	2566
bgh00047	BLGH_05461	100000	258	0	0	1	258	1	258	4.10e-135	477
bgh00048	BLGH_02194	100000	1518	0	0	1	1518	1	1518	0.0	2804
bgh00049	BLGH_03316	100000	3337	0	0	159	3495	15	3351	0.0	6163
bgh00050	Removed due to insufficient evidence
bgh00051	BLGH_00527	99850	1332	2	0	40	1371	1	1332	0.0	2449
bgh00052	BLGH_00179	100000	291	0	0	1	291	1	291	2.12e-153	538
bgh00053	BLGH_04047	100000	966	0	0	1	966	1	966	0.0	1784
bgh00054	BLGH_00781	100000	1467	0	0	1	1467	1	1467	0.0	2710
bgh00055	Removed due to insufficient evidence
bgh00057	BLGH_06835	100000	4014	0	0	1	4014	1	4014	0.0	7413
bgh00058	BLGH_03570	98622	1524	0	1	1	1503	1	1524	0.0	2678
bgh00059	BLGH_02270	100000	1392	0	0	1	1392	1	1392	0.0	2571
bgh00060	BLGH_02262	99627	1609	0	1	1	1603	1	1609	0.0	2933
bgh00061	BLGH_01196	100000	783	0	0	1	783	1	783	0.0	1447
bgh00062	BLGH_04331	100000	975	0	0	1	975	1	975	0.0	1801
bgh00063	BLGH_03615	100000	1485	0	0	1	1485	1	1485	0.0	2743
bgh00064	BLGH_05008	100000	1413	0	0	1	1413	1	1413	0.0	2610
bgh00065	BLGH_02732	100000	1239	0	0	1	1239	1	1239	0.0	2289
bgh00066	BLGH_00658	100000	1413	0	0	1	1413	1	1413	0.0	2610
bgh00067	BLGH_06618	100000	2001	0	0	1	2001	1	2001	0.0	3696
bgh00068	BLGH_06224	100000	2352	0	0	1	2352	1	2352	0.0	4344
bgh00069	BLGH_01595	100000	810	0	0	1	810	1	810	0.0	1496
bgh00070	BLGH_00133	100000	934	0	0	1	934	1	934	0.0	1725
bgh00070	BLGH_00133	100000	440	0	0	983	1422	935	1374	0.0	813
bgh00071	BLGH_02343	100000	1533	0	0	1	1533	1	1533	0.0	2832
bgh00072	BLGH_04017	100000	1423	0	0	63	1485	111	1533	0.0	2628
bgh00072	BLGH_04017	100000	62	0	0	1	62	1	62	2.29e-25	115
bgh00073	BLGH_04041	99788	1891	0	1	1	1891	1	1887	0.0	3467
bgh00074	BLGH_01296	100000	762	0	0	334	1095	307	1068	0.0	1408
bgh00074	BLGH_01296	100000	309	0	0	1	309	1	309	8.29e-163	571
bgh00075	BLGH_00691	100000	1017	0	0	1	1017	1	1017	0.0	1879
bgh00077	BLGH_03505	100000	1464	0	0	1	1464	1	1464	0.0	2704
bgh00078	BLGH_00896	100000	3104	0	0	47	3150	47	3150	0.0	5733
bgh00079	BLGH_02993	100000	1341	0	0	1	1341	1	1341	0.0	2477
bgh00080	BLGH_06675	100000	1245	0	0	1	1245	1	1245	0.0	2300
bgh00082	BLGH_00952	100000	2157	0	0	1	2157	1	2157	0.0	3984
bgh00083	BLGH_05232	100000	504	0	0	1	504	136	639	0.0	931
bgh00084	BLGH_06160	100000	567	0	0	1	567	1	567	0.0	1048
bgh00085	BLGH_01907	100000	561	0	0	1	561	1	561	0.0	1037
bgh00086	BLGH_02382	100000	1281	0	0	1	1281	1	1281	0.0	2366
bgh00087	BLGH_03428	98886	1077	0	1	1	1065	1	1077	0.0	1912
bgh00088	BLGH_04531	100000	1647	0	0	1	1647	1	1647	0.0	3042
bgh00089	BLGH_04887	100000	1023	0	0	1	1023	1	1023	0.0	1890
bgh00090	BLGH_02118	100000	1002	0	0	1	1002	1	1002	0.0	1851
bgh00091	BLGH_02096	99677	928	0	1	603	1530	660	1584	0.0	1694
bgh00092	BLGH_00646	100000	2037	0	0	1	2037	1	2037	0.0	3762
bgh00093	BLGH_04951	100000	1726	0	0	207	1932	162	1887	0.0	3188
bgh00093	BLGH_04951	100000	161	0	0	1	161	1	161	2.98e-80	298
bgh00093	BLGH_04951	100000	144	0	0	1933	2076	1960	2103	8.40e-71	267
bgh00094	BLGH_06715	100000	1209	0	0	1	1209	1	1209	0.0	2233
bgh00095	BLGH_04065	100000	1806	0	0	1	1806	1	1806	0.0	3336
bgh00096	BLGH_05624	100000	2331	0	0	1	2331	1	2331	0.0	4305
bgh00097	BLGH_03090	100000	1257	0	0	1	1257	1	1257	0.0	2322
bgh00098	BLGH_02986	100000	1107	0	0	1	1107	1	1107	0.0	2045
bgh00099	BLGH_01995	100000	1263	0	0	1	1263	1	1263	0.0	2333
bgh00100	BLGH_02012	98459	1233	1	6	1	1215	64	1296	0.0	2156
bgh00101	BLGH_01091	100000	2256	0	0	1	2256	1	2256	0.0	4167
bgh00102	BLGH_05824	99950	1983	0	1	1	1982	1	1983	0.0	3655
bgh00103	BLGH_07037	100000	1593	0	0	1	1593	1	1593	0.0	2942
bgh00104	BLGH_00822	100000	1113	0	0	1	1113	1	1113	0.0	2056
bgh00105	BLGH_03838	100000	1356	0	0	1	1356	169	1524	0.0	2505
bgh00106	BLGH_00491	100000	1110	0	0	253	1362	277	1386	0.0	2050
bgh00106	BLGH_00491	100000	165	0	0	1	165	28	192	1.16e-82	305
bgh00107	BLGH_06807	100000	312	0	0	1	312	1	312	4.83e-165	577
bgh00108	BLGH_06808	100000	411	0	0	1	411	1	411	0.0	760
bgh00109	BLGH_01964	100000	2304	0	0	1	2304	1	2304	0.0	4255
bgh00110	BLGH_01074	100000	1188	0	0	1	1188	1	1188	0.0	2194
bgh00112	BLGH_03816	100000	1173	0	0	1	1173	1	1173	0.0	2167
bgh00113	BLGH_05246	100000	1059	0	0	1	1059	1	1059	0.0	1956
bgh00114	BLGH_04058	99123	1710	3	4	1	1710	40	1737	0.0	3064
bgh00115	BLGH_03143	100000	1449	0	0	1	1449	1	1449	0.0	2676
bgh00116	BLGH_06182	100000	1554	0	0	1	1554	1	1554	0.0	2870
bgh00117	BLGH_02157	100000	1302	0	0	1	1302	1	1302	0.0	2405
bgh00118	BLGH_00219	100000	1410	0	0	1	1410	1	1410	0.0	2604
bgh00119	BLGH_00397	100000	1275	0	0	1	1275	1	1275	0.0	2355
bgh00121	BLGH_06683	100000	1203	0	0	1	1203	1	1203	0.0	2222
bgh00122	BLGH_02273	100000	859	0	0	122	980	176	1034	0.0	1587
bgh00122	BLGH_02273	100000	807	0	0	981	1787	1074	1880	0.0	1491
bgh00122	BLGH_02273	100000	83	0	0	1	83	93	175	5.97e-37	154
bgh00124	BLGH_02649	100000	1713	0	0	1	1713	1	1713	0.0	3164
bgh00125	BLGH_03837	99870	767	0	1	1	767	40	805	0.0	1410
bgh00125	BLGH_03837	100000	94	0	0	825	918	803	896	2.29e-43	174
bgh00126	BLGH_03739	100000	870	0	0	65	934	11	880	0.0	1607
bgh00127	BLGH_06289	100000	651	0	0	1	651	1	651	0.0	1203
bgh00128	BLGH_05102	96889	675	0	1	1	654	1	675	0.0	1110
bgh00129	BLGH_03338	100000	681	0	0	1	681	1	681	0.0	1258
bgh00130	BLGH_06742	100000	1347	0	0	1	1347	1	1347	0.0	2488
bgh00131	BLGH_06014	100000	891	0	0	1	891	1	891	0.0	1646
bgh00132	BLGH_06702	100000	1137	0	0	1	1137	1	1137	0.0	2100
bgh00133	BLGH_04812	100000	1250	0	0	170	1419	98	1347	0.0	2309
bgh00133	BLGH_04813	100000	165	0	0	1	165	206	42	1.21e-82	305
bgh00134	BLGH_04944	100000	1050	0	0	34	1083	25	1074	0.0	1940
bgh00135	BLGH_04329	100000	2370	0	0	25	2394	1	2370	0.0	4377
bgh00136	BLGH_05164	98574	1473	0	1	1	1452	1	1473	0.0	2584
bgh00137	BLGH_04052	99868	758	1	0	1	758	1	758	0.0	1395
bgh00137	BLGH_04052	99582	239	1	0	800	1038	752	990	2.99e-122	436
bgh00138	BLGH_02317	100000	915	0	0	1	915	1	915	0.0	1690
bgh00139	BLGH_04258	98712	699	0	1	1	699	1	690	0.0	1232
bgh00140	BLGH_01779	100000	1230	0	0	1	1230	1	1230	0.0	2272
bgh00141	BLGH_05726	100000	780	0	0	1	780	1	780	0.0	1441
bgh00142	BLGH_01171	100000	1638	0	0	1	1638	1	1638	0.0	3025
bgh00143	BLGH_00669	100000	993	0	0	1	993	253	1245	0.0	1834
bgh00144	BLGH_05035	100000	1044	0	0	1	1044	52	1095	0.0	1929
bgh00145	BLGH_00277	100000	6110	0	0	1	6110	1	6110	0.0	11284
bgh00145	BLGH_00277	100000	92	0	0	6155	6246	6108	6199	2.05e-41	171
bgh00146	BLGH_01953	99375	1279	6	2	1	1278	1	1278	0.0	2316
bgh00147	BLGH_03576	100000	2871	0	0	1	2871	424	3294	0.0	5302
bgh00148	BLGH_02080	100000	1512	0	0	1	1512	172	1683	0.0	2793
bgh00149	BLGH_04583	100000	1491	0	0	1	1491	1	1491	0.0	2754
bgh00150	BLGH_05580	100000	1503	0	0	1	1503	97	1599	0.0	2776
bgh00151	BLGH_03294	100000	1885	0	0	1	1885	1	1885	0.0	3482
bgh00152	BLGH_03817	100000	576	0	0	1	576	1	576	0.0	1064
bgh00153	BLGH_00924	100000	1554	0	0	52	1605	121	1674	0.0	2870
bgh00154	BLGH_04117	100000	879	0	0	1	879	1	879	0.0	1624
bgh00155	BLGH_01117	100000	1338	0	0	1	1338	1	1338	0.0	2471
bgh00156	BLGH_01249	99178	1824	0	1	1	1809	1	1824	0.0	3271
bgh00157	BLGH_05205	100000	1164	0	0	1	1164	1	1164	0.0	2150
bgh00158	BLGH_06681	100000	972	0	0	1	972	1	972	0.0	1796
bgh00159	BLGH_03950	100000	1191	0	0	1	1191	73	1263	0.0	2200
bgh00160	BLGH_01647	100000	1455	0	0	1	1455	1	1455	0.0	2687
bgh00161	BLGH_03030	100000	1743	0	0	1	1743	1	1743	0.0	3219
bgh00162	BLGH_04062	100000	1512	0	0	1	1512	1	1512	0.0	2793
bgh00163	BLGH_05919	100000	1020	0	0	1	1020	1	1020	0.0	1884
bgh00164	BLGH_03235	100000	1324	0	0	270	1593	36	1359	0.0	2446
bgh00165	BLGH_06460	100000	993	0	0	1	993	1	993	0.0	1834
bgh00166	BLGH_02151	100000	3174	0	0	1	3174	1	3174	0.0	5862
bgh00167	BLGH_03264	100000	1380	0	0	1	1380	1	1380	0.0	2549
bgh00168	BLGH_01716	100000	1113	0	0	1	1113	1	1113	0.0	2056
bgh00169	BLGH_05517	100000	1473	0	0	1	1473	1	1473	0.0	2721
bgh00170	BLGH_06185	100000	948	0	0	1	948	1	948	0.0	1751
bgh00171	BLGH_02020	100000	1464	0	0	1	1464	1	1464	0.0	2704
bgh00172	BLGH_01946	100000	1638	0	0	1	1638	1	1638	0.0	3025
bgh00173	BLGH_00139	100000	675	0	0	1	675	1	675	0.0	1247
bgh00175	BLGH_02822	100000	513	0	0	1	513	1	513	0.0	948
bgh00176	BLGH_06166	99803	1521	0	1	1	1521	1	1518	0.0	2789
bgh00177	BLGH_00044	100000	889	0	0	459	1347	636	1524	0.0	1642
bgh00177	BLGH_00044	100000	459	0	0	1	459	94	552	0.0	848
bgh00178	BLGH_00469	100000	1776	0	0	1	1776	1	1776	0.0	3280
bgh00179	BLGH_05551	100000	1111	0	0	24	1134	39	1149	0.0	2052
bgh00180	BLGH_05648	100000	873	0	0	1	873	19	891	0.0	1613
bgh00181	BLGH_03386	100000	552	0	0	1	552	1	552	0.0	1020
bgh00182	BLGH_05283	100000	2571	0	0	13	2583	16	2586	0.0	4748
bgh00183	BLGH_01253	100000	5126	0	0	1	5126	1	5126	0.0	9467
bgh00184	BLGH_04533	100000	1184	0	0	394	1577	1	1184	0.0	2187
bgh00185	BLGH_04790	100000	1773	0	0	1	1773	1	1773	0.0	3275
bgh00186	BLGH_01481	100000	2055	0	0	52	2106	124	2178	0.0	3795
bgh00187	BLGH_01928	100000	2388	0	0	73	2460	40	2427	0.0	4410
bgh00188	BLGH_02650	100000	1293	0	0	1	1293	1	1293	0.0	2388
bgh00189	BLGH_03922	100000	1338	0	0	1	1338	1	1338	0.0	2471
bgh00190	BLGH_02327	100000	1097	0	0	1	1097	1	1097	0.0	2026
bgh00191	BLGH_05315	100000	933	0	0	1	933	1	933	0.0	1724
bgh00192	BLGH_01669	100000	864	0	0	1	864	1	864	0.0	1596
bgh00193	BLGH_04074	100000	972	0	0	1	972	1	972	0.0	1796
bgh00194	BLGH_05419	100000	1842	0	0	1	1842	1	1842	0.0	3402
bgh00194	BLGH_05419	100000	1270	0	0	1842	3111	2007	3276	0.0	2346
bgh00195	BLGH_05421	100000	879	0	0	1	879	1	879	0.0	1624
bgh00197	BLGH_00687	100000	2075	0	0	1	2075	1	2075	0.0	3832
bgh00198	BLGH_03756	100000	1416	0	0	1	1416	22	1437	0.0	2615
bgh00199	BLGH_02910	100000	1104	0	0	1	1104	1	1104	0.0	2039
bgh00200	BLGH_00623	100000	1677	0	0	1	1677	1	1677	0.0	3097
bgh00201	BLGH_02892	96220	873	9	12	1	849	1	873	0.0	1408
bgh00202	BLGH_02891	100000	906	0	0	661	1566	718	1623	0.0	1674
bgh00202	BLGH_02891	100000	613	0	0	1	613	106	718	0.0	1133
bgh00203	BLGH_02889	100000	921	0	0	1	921	1	921	0.0	1701
bgh00204	BLGH_02899	100000	810	0	0	1	810	1	810	0.0	1496
bgh00204	BLGH_02899	99482	193	0	1	865	1056	804	996	4.08e-96	350
bgh00205	BLGH_02890	100000	996	0	0	145	1140	1	996	0.0	1840
bgh00206	BLGH_02881	100000	3531	0	0	1	3531	1	3531	0.0	6521
bgh00207	BLGH_02348	100000	1413	0	0	1	1413	1	1413	0.0	2610
bgh00208	BLGH_00462	100000	684	0	0	1	684	1	684	0.0	1264
bgh00209	BLGH_04027	100000	645	0	0	124	768	73	717	0.0	1192
bgh00209	BLGH_04027	100000	48	0	0	76	123	1	48	7.09e-18	89.8
bgh00210	BLGH_06782	100000	2878	0	0	1	2878	1	2878	0.0	5315
bgh00211	BLGH_01360	100000	1611	0	0	1	1611	1	1611	0.0	2976
bgh00212	BLGH_02894	100000	669	0	0	31	699	1	669	0.0	1236
bgh00213	BLGH_03293	100000	1173	0	0	1	1173	1	1173	0.0	2167
bgh00214	BLGH_03289	99310	1740	0	1	37	1776	1	1728	0.0	3136
bgh00215	BLGH_05011	100000	630	0	0	1	630	1	630	0.0	1164
bgh00217	BLGH_03777	100000	1014	0	0	1	1014	1	1014	0.0	1873
bgh00218	BLGH_06619	100000	1467	0	0	1	1467	1	1467	0.0	2710
bgh00219	BLGH_03118	100000	882	0	0	1	882	1	882	0.0	1629
bgh00220	BLGH_05226	100000	879	0	0	1	879	1	879	0.0	1624
bgh00221	BLGH_00120	100000	3150	0	0	1	3150	1	3150	0.0	5818
bgh00222	BLGH_00121	100000	1833	0	0	1	1833	1	1833	0.0	3386
bgh00223	BLGH_00109	100000	288	0	0	1	288	1	288	9.74e-152	532
bgh00224	Removed due to insufficient evidence
bgh00225	BLGH_05488	100000	229	0	0	1	229	1	229	8.94e-119	424
bgh00225	BLGH_05488	100000	46	0	0	229	274	288	333	4.79e-17	86.1
bgh00226	BLGH_06026	100000	711	0	0	1	711	1	711	0.0	1314
bgh00227	BLGH_02500	100000	804	0	0	1	804	1	804	0.0	1485
bgh00228	BLGH_02497	100000	3711	0	0	1	3711	1	3711	0.0	6854
bgh00229	BLGH_06162	100000	2112	0	0	1	2112	1	2112	0.0	3901
bgh00230	BLGH_06163	100000	2802	0	0	1	2802	1	2802	0.0	5175
bgh00231	BLGH_00115	100000	1338	0	0	1	1338	40	1377	0.0	2471
bgh00233	BLGH_00107	100000	2067	0	0	1	2067	1	2067	0.0	3818
bgh00234	BLGH_02544	100000	2670	0	0	1	2670	1	2670	0.0	4931
bgh00235	BLGH_02545	100000	1068	0	0	1	1068	1	1068	0.0	1973
bgh00237	BLGH_00339	100000	1902	0	0	1	1902	1	1902	0.0	3513
bgh00238	BLGH_06236	100000	1563	0	0	1	1563	1	1563	0.0	2887
bgh00239	BLGH_05133	99266	3133	1	8	64	3195	93	3204	0.0	5638
bgh00239	BLGH_05133	100000	66	0	0	1	66	1	66	2.97e-27	122
bgh00240	BLGH_06591	100000	1023	0	0	1	1023	1	1023	0.0	1890
bgh00241	BLGH_03802	100000	1464	0	0	1	1464	1	1464	0.0	2704
bgh00242	BLGH_01734	100000	316	0	0	1	316	1	316	3.31e-167	584
bgh00243	BLGH_06186	100000	1716	0	0	1	1716	1	1716	0.0	3169
bgh00244	BLGH_01416	100000	2235	0	0	1	2235	1	2235	0.0	4128
bgh00246	BLGH_06269	100000	1733	0	0	359	2091	314	2046	0.0	3201
bgh00246	BLGH_06269	100000	314	0	0	1	314	4	317	2.66e-165	580
bgh00248	BLGH_05584	100000	996	0	0	1	996	1	996	0.0	1840
bgh00249	BLGH_04352	100000	1069	0	0	1	1069	1	1069	0.0	1975
bgh00249	BLGH_04352	100000	124	0	0	1070	1193	1125	1248	6.77e-60	230
bgh00250	BLGH_06602	100000	796	0	0	1	796	1	796	0.0	1471
bgh00250	BLGH_06602	98795	83	1	0	839	921	791	873	1.39e-35	148
bgh00251	BLGH_04114	100000	786	0	0	1	786	1	786	0.0	1452
bgh00252	BLGH_06065	100000	2133	0	0	1	2133	1	2133	0.0	3940
bgh00253	BLGH_04229	100000	1197	0	0	1	1197	1	1197	0.0	2211
bgh00254	BLGH_01886	100000	747	0	0	1	747	1	747	0.0	1380
bgh00255	BLGH_06655	100000	1365	0	0	1	1365	1	1365	0.0	2521
bgh00257	BLGH_03976	100000	783	0	0	1	783	1	783	0.0	1447
bgh00258	BLGH_05093	100000	762	0	0	1	762	1	762	0.0	1408
bgh00259	BLGH_01219	100000	1479	0	0	1	1479	67	1545	0.0	2732
bgh00260	BLGH_02821	100000	1017	0	0	1	1017	1	1017	0.0	1879
bgh00261	BLGH_04598	100000	1092	0	0	1	1092	1	1092	0.0	2017
bgh00262	BLGH_00545	100000	1023	0	0	1	1023	214	1236	0.0	1890
bgh00263	BLGH_03531	100000	1773	0	0	1	1773	1	1773	0.0	3275
bgh00265	BLGH_05310	100000	1272	0	0	1	1272	10	1281	0.0	2350
bgh00266	BLGH_05614	100000	1269	0	0	1	1269	409	1677	0.0	2344
bgh00267	BLGH_03579	100000	1458	0	0	1	1458	1	1458	0.0	2693
bgh00268	BLGH_04421	100000	936	0	0	1	936	1	936	0.0	1729
bgh00269	BLGH_06694	100000	759	0	0	1	759	1	759	0.0	1402
bgh00270	BLGH_02333	100000	579	0	0	1	579	1	579	0.0	1070
bgh00271	BLGH_05650	100000	1113	0	0	1	1113	103	1215	0.0	2056
bgh00272	BLGH_05053	100000	1170	0	0	817	1986	1	1170	0.0	2161
bgh00273	BLGH_05424	100000	1734	0	0	1	1734	1	1734	0.0	3203
bgh00274	BLGH_01466	100000	783	0	0	1	783	1	783	0.0	1447
bgh00275	BLGH_05640	100000	3159	0	0	1	3159	1	3159	0.0	5834
bgh00276	BLGH_01879	100000	978	0	0	1	978	76	1053	0.0	1807
bgh00277	BLGH_01077	100000	1725	0	0	1	1725	16	1740	0.0	3186
bgh00279	BLGH_04232	100000	1044	0	0	1	1044	1	1044	0.0	1929
bgh00280	BLGH_05057	100000	1176	0	0	1	1176	1	1176	0.0	2172
bgh00281	BLGH_03859	100000	1347	0	0	1	1347	1	1347	0.0	2488
bgh00282	BLGH_02005	100000	492	0	0	181	672	268	759	0.0	909
bgh00282	BLGH_02005	100000	93	0	0	83	175	1	93	5.96e-43	172
bgh00283	BLGH_01320	100000	1182	0	0	1	1182	1	1182	0.0	2183
bgh00284	BLGH_04044	100000	1055	0	0	686	1740	641	1695	0.0	1949
bgh00284	BLGH_04044	100000	436	0	0	1	436	49	484	0.0	806
bgh00284	BLGH_04044	100000	157	0	0	478	634	484	640	4.17e-78	291
bgh00285	BLGH_00134	100000	1632	0	0	1	1632	1	1632	0.0	3014
bgh00286	BLGH_03736	100000	1050	0	0	1	1050	1	1050	0.0	1940
bgh00287	BLGH_00928	100000	705	0	0	1	705	1	705	0.0	1303
bgh00288	BLGH_06975	100000	1221	0	0	1	1221	1	1221	0.0	2255
bgh00289	BLGH_00377	100000	795	0	0	1	795	1	795	0.0	1469
bgh00290	BLGH_04738	100000	1158	0	0	1	1158	1	1158	0.0	2139
bgh00291	BLGH_06776	100000	744	0	0	1	744	1	744	0.0	1375
bgh00292	BLGH_03463	100000	498	0	0	1	498	1	498	0.0	920
bgh00293	BLGH_02577	100000	693	0	0	1	693	1	693	0.0	1280
bgh00294	BLGH_02074	100000	798	0	0	1	798	1	798	0.0	1474
bgh00295	BLGH_05071	100000	693	0	0	1	693	1	693	0.0	1280
bgh00296	BLGH_04983	100000	1077	0	0	1	1077	1	1077	0.0	1989
bgh00297	BLGH_06021	100000	921	0	0	1	921	1	921	0.0	1701
bgh00298	BLGH_05251	100000	897	0	0	112	1008	172	1068	0.0	1657
bgh00298	BLGH_05251	100000	112	0	0	1	112	1	112	2.48e-53	207
bgh00299	BLGH_05368	100000	3705	0	0	1	3705	1	3705	0.0	6842
bgh00300	BLGH_06699	99936	1560	0	1	1	1559	331	1890	0.0	2874
bgh00300	BLGH_06699	100000	681	0	0	1603	2283	1891	2571	0.0	1258
bgh00301	BLGH_06712	100000	2694	0	0	1	2694	1	2694	0.0	4975
bgh00302	BLGH_06720	100000	1053	0	0	1	1053	1	1053	0.0	1945
bgh00303	BLGH_04011	100000	609	0	0	208	816	283	891	0.0	1125
bgh00303	BLGH_04011	100000	207	0	0	1	207	1	207	3.09e-106	383
bgh00304	BLGH_00429	100000	250	0	0	12	261	9	258	1.16e-130	462
bgh00305	BLGH_01449	100000	972	0	0	1	972	1	972	0.0	1796
bgh00306	BLGH_06700	100000	2133	0	0	1	2133	1	2133	0.0	3940
bgh00307	BLGH_03799	100000	987	0	0	1	987	1	987	0.0	1823
bgh00308	BLGH_01046	99973	3706	0	1	2372	6077	2544	6248	0.0	6837
bgh00308	BLGH_01046	99957	2316	0	1	1	2315	1	2316	0.0	4270
bgh00308	BLGH_01046	98485	66	1	0	2316	2381	2387	2452	2.64e-25	117
bgh00309	BLGH_06536	100000	2229	0	0	1	2229	1	2229	0.0	4117
bgh00310	BLGH_06732	100000	2631	0	0	1	2631	1	2631	0.0	4859
bgh00311	BLGH_05973	100000	2074	0	0	201	2274	147	2220	0.0	3831
bgh00311	BLGH_05973	100000	146	0	0	1	146	1	146	7.11e-72	270
bgh00312	BLGH_03753	100000	2439	0	0	1	2439	1	2439	0.0	4505
bgh00313	BLGH_03755	100000	1308	0	0	1	1308	1	1308	0.0	2416
bgh00314	BLGH_04171	100000	1431	0	0	1	1431	1	1431	0.0	2643
bgh00315	BLGH_01152	100000	1740	0	0	1	1740	1	1740	0.0	3214
bgh00316	BLGH_04573	100000	970	0	0	36	1005	63	1032	0.0	1792
bgh00316	BLGH_04573	100000	38	0	0	1	38	1	38	3.38e-12	71.3
bgh00317	BLGH_03285	100000	807	0	0	1	807	1	807	0.0	1491
bgh00318	BLGH_03422	100000	796	0	0	15	810	9	804	0.0	1471
bgh00320	BLGH_00959	100000	1665	0	0	1	1665	1	1665	0.0	3075
bgh00321	BLGH_00960	100000	579	0	0	1	579	1	579	0.0	1070
bgh00322	BLGH_03377	100000	1465	0	0	126	1590	129	1593	0.0	2706
bgh00323	BLGH_05025	100000	2715	0	0	1	2715	1	2715	0.0	5014
bgh00324	BLGH_05990	100000	4844	0	0	4	4847	781	5624	0.0	8946
bgh00325	BLGH_05989	100000	5364	0	0	1	5364	1	5364	0.0	9906
bgh00326	BLGH_06031	100000	1704	0	0	1	1704	1	1704	0.0	3147
bgh00327	BLGH_05237	100000	603	0	0	1	603	1	603	0.0	1114
bgh00329	BLGH_01951	100000	1140	0	0	1	1140	1	1140	0.0	2106
bgh00330	BLGH_03153	100000	838	0	0	1	838	1	838	0.0	1548
bgh00330	BLGH_03153	100000	45	0	0	838	882	888	932	3.80e-16	84.2
bgh00331	BLGH_00447	100000	1347	0	0	1	1347	1	1347	0.0	2488
bgh00332	BLGH_00286	100000	915	0	0	1	915	1	915	0.0	1690
bgh00333	BLGH_04197	100000	4050	0	0	1	4050	640	4689	0.0	7480
bgh00334	BLGH_04182	100000	804	0	0	1	804	1	804	0.0	1485
bgh00335	Removed due to insufficient evidence
bgh00336	BLGH_04184	100000	1071	0	0	1	1071	1	1071	0.0	1978
bgh00337	BLGH_06128	100000	1227	0	0	1	1227	1	1227	0.0	2266
bgh00338	BLGH_04194	100000	318	0	0	1	318	1	318	2.28e-168	588
bgh00339	BLGH_05842	100000	3387	0	0	1	3387	1	3387	0.0	6255
bgh00340	BLGH_04202	100000	882	0	0	1	882	1	882	0.0	1629
bgh00341	BLGH_04213	98801	417	2	3	1	417	1	414	0.0	739
bgh00342	BLGH_02582	100000	622	0	0	60	681	144	765	0.0	1149
bgh00342	BLGH_02582	100000	51	0	0	9	59	53	103	1.35e-19	95.3
bgh00343	BLGH_02564	100000	461	0	0	1	461	1	461	0.0	852
bgh00343	BLGH_02564	100000	73	0	0	461	533	575	647	7.53e-32	135
bgh00343	BLGH_02564	100000	64	0	0	585	648	648	711	7.59e-27	119
bgh00345	BLGH_00607	100000	915	0	0	1	915	1	915	0.0	1690
bgh00346	BLGH_04189	100000	2022	0	0	1	2022	1	2022	0.0	3735
bgh00347	BLGH_03220	98763	2264	12	11	1	2262	1	2250	0.0	4012
bgh00348	BLGH_04964	99971	3471	1	0	148	3618	208	3678	0.0	6405
bgh00348	BLGH_04964	98734	158	0	1	1	156	1	158	1.89e-74	279
bgh00349	BLGH_02366	100000	1800	0	0	1	1800	1	1800	0.0	3325
bgh00350	BLGH_04862	99113	1578	2	6	1	1578	1	1566	0.0	2826
bgh00352	BLGH_01990	100000	2636	0	0	67	2702	19	2654	0.0	4868
bgh00352	BLGH_01990	100000	44	0	0	2750	2793	2654	2697	4.40e-15	82.4
bgh00353	BLGH_01965	100000	686	0	0	218	903	170	855	0.0	1267
bgh00353	BLGH_01965	100000	171	0	0	1	171	1	171	3.53e-86	316
bgh00354	BLGH_04177	100000	2823	0	0	1	2823	1	2823	0.0	5214
bgh00355	BLGH_02387	100000	1011	0	0	1	1011	1	1011	0.0	1868
bgh00356	BLGH_01960	100000	3128	0	0	1	3128	1	3128	0.0	5777
bgh00356	BLGH_01960	100000	350	0	0	3128	3477	3281	3630	0.0	647
bgh00357	BLGH_01967	100000	822	0	0	1	822	1	822	0.0	1519
bgh00358	BLGH_02395	100000	2782	0	0	171	2952	9	2790	0.0	5138
bgh00359	BLGH_06636	100000	1284	0	0	682	1965	1	1284	0.0	2372
bgh00359	BLGH_06642	96751	277	9	0	140	416	260	536	9.44e-130	462
bgh00360	BLGH_00208	100000	2109	0	0	1	2109	1	2109	0.0	3895
bgh00361	BLGH_03469	100000	1326	0	0	1	1326	1	1326	0.0	2449
bgh00362	BLGH_05834	100000	1179	0	0	1	1179	1	1179	0.0	2178
bgh00363	BLGH_01978	100000	615	0	0	1	615	1	615	0.0	1136
bgh00363	BLGH_01971	99350	615	4	0	1	615	1	615	0.0	1114
bgh00364	BLGH_05820	100000	1902	0	0	1	1902	1	1902	0.0	3513
bgh00365	BLGH_05703	100000	1026	0	0	1	1026	1	1026	0.0	1895
bgh00366	BLGH_02651	100000	699	0	0	1	699	1	699	0.0	1291
bgh00367	BLGH_01248	100000	1563	0	0	1	1563	1	1563	0.0	2887
bgh00368	BLGH_06897	98851	1044	0	1	1	1032	1	1044	0.0	1851
bgh00369	BLGH_01557	100000	1572	0	0	1	1572	1	1572	0.0	2904
bgh00370	BLGH_01559	98393	1431	11	10	1	1425	1	1425	0.0	2505
bgh00371	BLGH_05409	100000	1671	0	0	1	1671	1	1671	0.0	3086
bgh00372	BLGH_01815	100000	1771	0	0	93	1863	162	1932	0.0	3271
bgh00373	BLGH_01803	100000	888	0	0	1	888	1	888	0.0	1640
bgh00374	BLGH_01808	100000	690	0	0	1	690	1	690	0.0	1275
bgh00375	BLGH_01799	100000	405	0	0	1	405	1	405	0.0	749
bgh00376	BLGH_05422	100000	653	0	0	287	939	344	996	0.0	1206
bgh00376	BLGH_05422	98667	300	2	2	1	298	1	300	1.20e-150	531
bgh00377	BLGH_05442	100000	1728	0	0	1	1728	1	1728	0.0	3192
bgh00378	BLGH_01374	100000	1089	0	0	1	1089	1	1089	0.0	2012
bgh00379	BLGH_00999	100000	1605	0	0	19	1623	1	1605	0.0	2964
bgh00380	BLGH_06506	100000	1713	0	0	1	1713	1	1713	0.0	3164
bgh00381	BLGH_05447	100000	1791	0	0	1	1791	1	1791	0.0	3308
bgh00381	BLGH_05447	96337	546	20	0	978	1523	858	1403	0.0	898
bgh00381	BLGH_05447	96337	546	20	0	858	1403	978	1523	0.0	898
bgh00382	BLGH_05427	100000	2742	0	0	1	2742	4	2745	0.0	5064
bgh00383	BLGH_05110	100000	1704	0	0	1	1704	1	1704	0.0	3147
bgh00384	BLGH_00808	100000	590	0	0	455	1044	446	1035	0.0	1090
bgh00384	BLGH_00808	100000	283	0	0	1	283	1	283	2.24e-148	523
bgh00384	BLGH_00808	100000	111	0	0	344	454	284	394	9.23e-53	206
bgh00385	BLGH_01805	100000	963	0	0	1	963	1	963	0.0	1779
bgh00386	BLGH_01809	100000	432	0	0	1	432	1	432	0.0	798
bgh00387	BLGH_01811	100000	2649	0	0	1	2649	1	2649	0.0	4892
bgh00388	BLGH_01804	99951	2037	1	0	49	2085	124	2160	0.0	3757
bgh00388	BLGH_01804	100000	54	0	0	1	54	1	54	9.05e-21	100
bgh00389	BLGH_01372	100000	1221	0	0	1	1221	1	1221	0.0	2255
bgh00390	BLGH_01797	100000	864	0	0	1	864	1	864	0.0	1596
bgh00391	BLGH_01820	100000	921	0	0	1	921	1	921	0.0	1701
bgh00392	BLGH_05412	100000	1665	0	0	1	1665	1	1665	0.0	3075
bgh00393	BLGH_00979	100000	768	0	0	1	768	1	768	0.0	1419
bgh00394	BLGH_05418	100000	897	0	0	1	897	1	897	0.0	1657
bgh00395	BLGH_01819	100000	1455	0	0	1	1455	1	1455	0.0	2687
bgh00396	BLGH_01801	100000	783	0	0	94	876	1	783	0.0	1447
bgh00397	BLGH_01812	100000	690	0	0	1	690	1	690	0.0	1275
bgh00398	BLGH_01814	100000	378	0	0	1	378	1	378	0.0	699
bgh00399	BLGH_01795	99660	1472	0	1	1	1467	56	1527	0.0	2686
bgh00400	BLGH_02863	100000	1431	0	0	1	1431	1	1431	0.0	2643
bgh00401	BLGH_05420	100000	1008	0	0	1	1008	1	1008	0.0	1862
bgh00402	BLGH_00460	99398	996	0	1	1	996	1	990	0.0	1801
bgh00403	BLGH_02784	100000	987	0	0	1	987	1	987	0.0	1823
bgh00404	BLGH_01361	100000	2232	0	0	1	2232	1	2232	0.0	4122
bgh00405	BLGH_01369	100000	915	0	0	1	915	1	915	0.0	1690
bgh00406	BLGH_01368	100000	1611	0	0	1	1611	1	1611	0.0	2976
bgh00407	BLGH_01375	100000	1128	0	0	1	1128	1	1128	0.0	2084
bgh00408	BLGH_05838	99919	3711	0	3	1	3708	1	3711	0.0	6833
bgh00409	BLGH_04637	100000	1557	0	0	1	1557	1	1557	0.0	2876
bgh00410	BLGH_06625	100000	831	0	0	1	831	1	831	0.0	1535
bgh00412	Removed due to insufficient evidence
bgh00413	BLGH_06603	100000	993	0	0	1	993	1	993	0.0	1834
bgh00414	BLGH_03370	100000	2187	0	0	1	2187	1	2187	0.0	4039
bgh00415	BLGH_01376	100000	510	0	0	1	510	1	510	0.0	942
bgh00416	BLGH_01366	100000	1563	0	0	1	1563	1	1563	0.0	2887
bgh00417	BLGH_03304	100000	1280	0	0	35	1314	230	1509	0.0	2364
bgh00417	BLGH_03304	100000	34	0	0	1	34	165	198	7.43e-10	63.9
bgh00418	BLGH_05832	100000	314	0	0	1	314	1	314	4.47e-166	580
bgh00418	BLGH_05832	96774	62	1	1	308	369	357	417	4.24e-22	102
bgh00419	Removed due to insufficient evidence
bgh00420	BLGH_05446	100000	1425	0	0	1	1425	1	1425	0.0	2632
bgh00421	BLGH_02868	100000	1644	0	0	1	1644	1	1644	0.0	3037
bgh00422	BLGH_02854	100000	2457	0	0	1	2457	1	2457	0.0	4538
bgh00423	BLGH_02841	100000	1677	0	0	1	1677	1	1677	0.0	3097
bgh00424	BLGH_05831	100000	1275	0	0	1	1275	1	1275	0.0	2355
bgh00425	BLGH_06621	100000	1019	0	0	1	1019	1	1019	0.0	1882
bgh00426	BLGH_03644	100000	1272	0	0	1	1272	97	1368	0.0	2350
bgh00427	BLGH_02628	100000	691	0	0	1	691	1	691	0.0	1277
bgh00427	BLGH_02628	100000	312	0	0	958	1269	691	1002	2.07e-164	577
bgh00428	BLGH_01380	99837	612	0	1	1	611	1	612	0.0	1123
bgh00429	BLGH_06585	100000	1287	0	0	1	1287	1	1287	0.0	2377
bgh00430	BLGH_06626	100000	1440	0	0	1	1440	1	1440	0.0	2660
bgh00431	BLGH_05825	100000	3477	0	0	1	3477	1	3477	0.0	6421
bgh00432	BLGH_06622	100000	912	0	0	1	912	1	912	0.0	1685
bgh00433	BLGH_02850	99728	4038	2	5	1	4029	1	4038	0.0	7387
bgh00434	BLGH_01305	100000	1257	0	0	1	1257	52	1308	0.0	2322
bgh00435	BLGH_06130	100000	3141	0	0	1	3141	1	3141	0.0	5801
bgh00436	BLGH_02442	100000	2835	0	0	1	2835	1	2835	0.0	5236
bgh00437	BLGH_05332	100000	6291	0	0	1	6291	1	6291	0.0	11618
bgh00438	BLGH_00292	100000	1290	0	0	1	1290	1	1290	0.0	2383
bgh00439	BLGH_02248	100000	1197	0	0	1	1197	1	1197	0.0	2211
bgh00440	BLGH_06784	99911	1127	1	0	170	1296	71	1197	0.0	2076
bgh00440	BLGH_06784	100000	45	0	0	128	172	1	45	5.63e-16	84.2
bgh00441	BLGH_02221	99972	3554	1	0	1	3554	1	3554	0.0	6558
bgh00442	BLGH_01817	99890	1821	2	0	1	1821	1	1821	0.0	3352
bgh00444	BLGH_02858	99642	279	0	1	1	279	1	278	1.59e-144	508
bgh00445	BLGH_02845	100000	3123	0	0	1	3123	1	3123	0.0	5768
bgh00447	BLGH_01499	100000	897	0	0	1	897	1	897	0.0	1657
bgh00448	BLGH_01497	100000	1626	0	0	1	1626	1	1626	0.0	3003
bgh00449	BLGH_01487	100000	2970	0	0	1	2970	1	2970	0.0	5485
bgh00450	BLGH_01484	99592	735	0	1	1	732	1	735	0.0	1338
bgh00451	BLGH_01473	100000	201	0	0	1	201	1	201	1.51e-103	372
bgh00452	BLGH_01461	100000	951	0	0	1	951	1126	2076	0.0	1757
bgh00453	BLGH_01458	100000	1818	0	0	1	1818	1	1818	0.0	3358
bgh00454	BLGH_01453	100000	501	0	0	1	501	1	501	0.0	926
bgh00455	BLGH_01503	100000	1533	0	0	1	1533	1	1533	0.0	2832
bgh00456	BLGH_01501	100000	1604	0	0	20	1623	32	1635	0.0	2963
bgh00457	BLGH_01492	100000	2478	0	0	1	2478	1	2478	0.0	4577
bgh00457	BLGH_01504	99837	613	1	0	1600	2212	1	613	0.0	1127
bgh00457	BLGH_01504	98621	145	2	0	2334	2478	612	756	6.04e-68	257
bgh00458	BLGH_01448	100000	426	0	0	1	426	1	426	0.0	787
bgh00459	BLGH_01451	100000	279	0	0	1	279	1	279	9.47e-147	516
bgh00460	BLGH_01463	100000	349	0	0	1	349	1	349	0.0	645
bgh00461	BLGH_01486	100000	948	0	0	1	948	1	948	0.0	1751
bgh00462	BLGH_01472	99776	1340	1	2	1	1338	26	1365	0.0	2457
bgh00463	BLGH_01475	100000	852	0	0	1	852	1	852	0.0	1574
bgh00464	BLGH_01482	100000	1011	0	0	1	1011	1	1011	0.0	1868
bgh00465	BLGH_01485	100000	1935	0	0	1	1935	1	1935	0.0	3574
bgh00466	BLGH_01488	100000	3687	0	0	487	4173	577	4263	0.0	6809
bgh00466	BLGH_01488	100000	487	0	0	1	487	1	487	0.0	900
bgh00467	BLGH_01498	100000	696	0	0	1	696	19	714	0.0	1286
bgh00468	BLGH_02740	100000	2115	0	0	1	2115	1	2115	0.0	3906
bgh00469	BLGH_02770	100000	204	0	0	1	204	1	204	3.30e-105	377
bgh00470	BLGH_02776	100000	999	0	0	1	999	1	999	0.0	1845
bgh00471	BLGH_02790	100000	648	0	0	1	648	1	648	0.0	1197
bgh00472	BLGH_02798	100000	2493	0	0	1	2493	211	2703	0.0	4604
bgh00473	BLGH_02799	100000	2058	0	0	1	2058	1	2058	0.0	3801
bgh00474	BLGH_02846	100000	1821	0	0	1	1821	1	1821	0.0	3363
bgh00475	BLGH_05823	100000	456	0	0	1	456	1	456	0.0	843
bgh00476	BLGH_02137	100000	870	0	0	1	870	130	999	0.0	1607
bgh00477	BLGH_02757	100000	1284	0	0	1	1284	112	1395	0.0	2372
bgh00478	BLGH_02800	100000	1122	0	0	373	1494	418	1539	0.0	2073
bgh00478	BLGH_02800	100000	372	0	0	1	372	1	372	0.0	688
bgh00479	BLGH_02791	100000	405	0	0	1	405	1	405	0.0	749
bgh00480	BLGH_02789	100000	1209	0	0	1	1209	1	1209	0.0	2233
bgh00481	BLGH_02797	100000	1473	0	0	1	1473	250	1722	0.0	2721
bgh00482	BLGH_02775	100000	2211	0	0	1	2211	1	2211	0.0	4084
bgh00483	BLGH_00675	100000	2400	0	0	1	2400	217	2616	0.0	4433
bgh00484	BLGH_02774	100000	396	0	0	1	396	1	396	0.0	732
bgh00485	BLGH_02764	100000	3195	0	0	1	3195	1	3195	0.0	5901
bgh00486	BLGH_02754	100000	582	0	0	1	582	1	582	0.0	1075
bgh00487	BLGH_02792	100000	642	0	0	1	642	289	930	0.0	1186
bgh00488	BLGH_02761	99697	4944	0	1	1	4944	1	4929	0.0	9033
bgh00489	BLGH_04831	100000	759	0	0	1	759	1	759	0.0	1402
bgh00490	BLGH_02656	100000	2478	0	0	1	2478	1	2478	0.0	4577
bgh00491	BLGH_02653	100000	588	0	0	1	588	1	588	0.0	1086
bgh00492	BLGH_02687	100000	1830	0	0	1	1830	1	1830	0.0	3380
bgh00493	BLGH_06617	99449	363	2	0	1	363	1	363	0.0	660
bgh00493	BLGH_06617	100000	127	0	0	357	483	417	543	5.31e-62	235
bgh00494	BLGH_04855	100000	1037	0	0	317	1353	395	1431	0.0	1916
bgh00494	BLGH_04855	100000	317	0	0	1	317	1	317	3.68e-167	586
bgh00495	Removed due to insufficient evidence
bgh00496	BLGH_02030	100000	1528	0	0	1077	2604	1146	2673	0.0	2822
bgh00496	BLGH_02030	99442	1076	5	1	1	1076	1	1075	0.0	1953
bgh00497	BLGH_03861	100000	2586	0	0	1	2586	1	2586	0.0	4776
bgh00499	BLGH_00929	100000	1611	0	0	1	1611	1	1611	0.0	2976
bgh00500	BLGH_01740	100000	1557	0	0	1	1557	1	1557	0.0	2876
bgh00501	BLGH_02879	100000	1665	0	0	1	1665	1	1665	0.0	3075
bgh00502	BLGH_04012	100000	1022	0	0	37	1058	1	1022	0.0	1888
bgh00502	BLGH_03440	97154	1019	29	0	37	1055	1	1019	0.0	1722
bgh00502	BLGH_03437	97056	1019	30	0	37	1055	1	1019	0.0	1716
bgh00503	BLGH_03360	100000	963	0	0	1	963	1	963	0.0	1779
bgh00504	BLGH_03357	100000	429	0	0	1	429	1	429	0.0	793
bgh00505	BLGH_03355	100000	528	0	0	1	528	1	528	0.0	976
bgh00506	BLGH_03349	100000	684	0	0	1	684	1	684	0.0	1264
bgh00507	BLGH_03345	100000	1176	0	0	1	1176	1	1176	0.0	2172
bgh00508	Removed due to insufficient evidence
bgh00509	BLGH_00333	99883	852	0	1	1	851	1	852	0.0	1567
bgh00510	BLGH_01237	100000	1029	0	0	1	1029	1	1029	0.0	1901
bgh00511	BLGH_01236	99738	2286	0	1	250	2529	1	2286	0.0	4183
bgh00512	BLGH_02261	100000	2433	0	0	1	2433	1	2433	0.0	4494
bgh00513	BLGH_05844	100000	564	0	0	1	564	1	564	0.0	1042
bgh00514	Removed due to insufficient evidence
bgh00515	BLGH_05829	100000	814	0	0	1	814	1	814	0.0	1504
bgh00515	BLGH_05829	100000	627	0	0	862	1488	811	1437	0.0	1158
bgh00516	BLGH_05828	99802	1009	2	0	1	1009	205	1213	0.0	1853
bgh00516	BLGH_05828	100000	81	0	0	1049	1129	1201	1281	6.98e-36	150
bgh00517	Removed due to insufficient evidence
bgh00518	BLGH_03627	100000	768	0	0	1	768	1	768	0.0	1419
bgh00519	Removed due to insufficient evidence
bgh00520	BLGH_06023	100000	696	0	0	1	696	1	696	0.0	1286
bgh00521	Removed due to insufficient evidence
bgh00522	BLGH_01612	100000	780	0	0	1	780	82	861	0.0	1441
bgh00523	BLGH_06645	100000	2076	0	0	1	2076	1	2076	0.0	3834
bgh00524	Removed due to insufficient evidence
bgh00525	BLGH_00875	100000	1905	0	0	1	1905	1	1905	0.0	3518
bgh00527	BLGH_04097	100000	1002	0	0	1	1002	1	1002	0.0	1851
bgh00528	BLGH_01326	100000	918	0	0	1	918	1	918	0.0	1696
bgh00529	BLGH_05787	100000	897	0	0	1	897	1	897	0.0	1657
bgh00530	BLGH_05175	100000	1044	0	0	1	1044	1	1044	0.0	1929
bgh00531	BLGH_05176	100000	2124	0	0	1	2124	1	2124	0.0	3923
bgh00532	BLGH_00244	97853	978	0	1	61	1017	10	987	0.0	1670
bgh00533	BLGH_05364	100000	1206	0	0	1	1206	1	1206	0.0	2228
bgh00534	BLGH_05365	100000	603	0	0	1	603	1	603	0.0	1114
bgh00535	BLGH_01352	100000	914	0	0	1	914	1	914	0.0	1688
bgh00536	BLGH_01350	99939	1651	0	1	276	1926	430	2079	0.0	3042
bgh00536	BLGH_01350	99648	284	1	0	1	284	1	284	5.41e-147	520
bgh00537	BLGH_04032	99711	693	2	0	1	693	1	693	0.0	1269
bgh00537	BLGH_04032	100000	578	0	0	686	1263	722	1299	0.0	1068
bgh00538	BLGH_05797	100000	888	0	0	1	888	1	888	0.0	1640
bgh00539	BLGH_06841	99696	988	1	2	221	1206	165	1152	0.0	1807
bgh00539	BLGH_06841	100000	175	0	0	1	175	1	175	2.83e-88	324
bgh00540	BLGH_03765	98958	1919	2	8	1	1901	1	1919	0.0	3417
bgh00540	BLGH_03765	100000	109	0	0	1917	2025	1980	2088	2.34e-51	202
bgh00541	BLGH_00717	99960	2525	0	1	429	2952	482	3006	0.0	4656
bgh00541	BLGH_00717	100000	428	0	0	1	428	1	428	0.0	791
bgh00542	BLGH_00548	100000	921	0	0	1	921	1	921	0.0	1701
bgh00543	BLGH_02410	100000	1350	0	0	1	1350	1	1350	0.0	2494
bgh00544	BLGH_05845	100000	585	0	0	1	585	1	585	0.0	1081
bgh00545	BLGH_03236	100000	975	0	0	1	975	1	975	0.0	1801
bgh00546	BLGH_06415	100000	2866	0	0	1	2866	1	2866	0.0	5293
bgh00546	BLGH_06415	100000	40	0	0	2867	2906	2892	2931	7.91e-13	75.0
bgh00547	BLGH_01762	100000	2241	0	0	1	2241	1	2241	0.0	4139
bgh00548	BLGH_05819	100000	573	0	0	1	573	1	573	0.0	1059
bgh00549	BLGH_01664	100000	3039	0	0	1	3039	1	3039	0.0	5613
bgh00550	BLGH_04477	100000	935	0	0	1	935	1	935	0.0	1727
bgh00551	BLGH_04475	100000	2196	0	0	1	2196	1	2196	0.0	4056
bgh00552	BLGH_03855	100000	2775	0	0	1	2775	1	2775	0.0	5125
bgh00553	BLGH_06283	100000	2244	0	0	1	2244	1	2244	0.0	4145
bgh00554	BLGH_06281	100000	1857	0	0	1	1857	1	1857	0.0	3430
bgh00555	BLGH_03969	100000	915	0	0	1	915	1	915	0.0	1690
bgh00556	BLGH_00659	100000	936	0	0	1	936	1	936	0.0	1729
bgh00557	BLGH_03866	100000	1611	0	0	1	1611	34	1644	0.0	2976
bgh00558	BLGH_06098	100000	327	0	0	1	327	1	327	2.33e-173	604
bgh00559	BLGH_01851	100000	2091	0	0	1	2091	1	2091	0.0	3862
bgh00560	BLGH_03705	100000	1545	0	0	1	1545	1	1545	0.0	2854
bgh00561	BLGH_02051	100000	1749	0	0	1	1749	1	1749	0.0	3230
bgh00562	BLGH_04455	100000	861	0	0	901	1761	865	1725	0.0	1591
bgh00562	BLGH_04455	100000	772	0	0	1	772	1	772	0.0	1426
bgh00563	BLGH_04454	100000	1288	0	0	873	2160	957	2244	0.0	2379
bgh00563	BLGH_04454	100000	872	0	0	1	872	1	872	0.0	1611
bgh00565	BLGH_06280	100000	765	0	0	1	765	1	765	0.0	1413
bgh00567	BLGH_05810	100000	1515	0	0	1	1515	1	1515	0.0	2798
bgh00568	BLGH_06781	100000	1857	0	0	1	1857	181	2037	0.0	3430
bgh00568	BLGH_06781	99821	1117	1	1	1854	2970	2101	3216	0.0	2050
bgh00569	BLGH_06877	100000	1434	0	0	1	1434	1	1434	0.0	2649
bgh00570	BLGH_00005	100000	699	0	0	1	699	70	768	0.0	1291
bgh00571	BLGH_00126	98462	585	0	1	1	585	1	576	0.0	1022
bgh00572	BLGH_02580	100000	1389	0	0	1	1389	1	1389	0.0	2566
bgh00573	BLGH_02090	100000	885	0	0	1	885	67	951	0.0	1635
bgh00574	BLGH_02091	100000	582	0	0	1	582	1	582	0.0	1075
bgh00575	BLGH_06149	100000	2697	0	0	1	2697	1	2697	0.0	4981
bgh00576	BLGH_04515	100000	1152	0	0	241	1392	337	1488	0.0	2128
bgh00576	BLGH_04515	100000	240	0	0	1	240	1	240	2.41e-124	444
bgh00577	BLGH_01983	100000	1020	0	0	1	1020	1	1020	0.0	1884
bgh00578	BLGH_06786	100000	2778	0	0	1	2778	1	2778	0.0	5131
bgh00579	BLGH_05406	100000	2100	0	0	1	2100	1	2100	0.0	3879
bgh00580	BLGH_06036	100000	1290	0	0	1	1290	67	1356	0.0	2383
bgh00581	BLGH_06307	100000	1065	0	0	1	1065	1	1065	0.0	1967
bgh00582	BLGH_02575	100000	1739	0	0	101	1839	8	1746	0.0	3212
bgh00583	BLGH_04529	100000	1002	0	0	1	1002	145	1146	0.0	1851
bgh00584	BLGH_04675	100000	1671	0	0	7	1677	13	1683	0.0	3086
bgh00585	BLGH_06664	100000	1785	0	0	1	1785	1	1785	0.0	3297
bgh00586	BLGH_06783	100000	966	0	0	1	966	1	966	0.0	1784
bgh00587	BLGH_06584	98625	1527	0	3	1	1527	1	1506	0.0	2684
bgh00588	BLGH_03496	100000	1347	0	0	1	1347	1	1347	0.0	2488
bgh00589	BLGH_07023	99614	777	0	1	1	774	1	777	0.0	1415
bgh00589	BLGH_07023	97076	513	0	1	775	1287	808	1305	0.0	850
bgh00590	BLGH_04055	100000	527	0	0	261	787	297	823	0.0	974
bgh00590	BLGH_04055	100000	363	0	0	784	1146	964	1326	0.0	671
bgh00590	BLGH_04055	100000	279	0	0	1147	1425	1522	1800	5.16e-146	516
bgh00590	BLGH_04055	100000	260	0	0	1	260	1	260	1.88e-135	481
bgh00591	BLGH_04228	100000	819	0	0	1	819	103	921	0.0	1513
bgh00592	BLGH_06316	100000	2529	0	0	1	2529	1	2529	0.0	4671
bgh00593	BLGH_06314	100000	786	0	0	1	786	1	786	0.0	1452
bgh00594	BLGH_00947	100000	860	0	0	164	1023	116	975	0.0	1589
bgh00594	BLGH_00947	100000	117	0	0	1	117	1	117	4.18e-56	217
bgh00595	BLGH_06310	98037	3108	19	24	1	3081	1	3093	0.0	5363
bgh00596	BLGH_06315	100000	390	0	0	1	390	1	390	0.0	721
bgh00597	BLGH_06716	98653	891	0	1	1	891	1	879	0.0	1568
bgh00599	BLGH_00939	99935	1542	1	0	1	1542	1	1542	0.0	2843
bgh00600	BLGH_00233	100000	789	0	0	1	789	1	789	0.0	1458
bgh00601	BLGH_02187	100000	972	0	0	1	972	91	1062	0.0	1796
bgh00601	BLGH_02187	100000	382	0	0	1023	1404	1062	1443	0.0	706
bgh00602	BLGH_02191	100000	945	0	0	1	945	1	945	0.0	1746
bgh00603	BLGH_02362	100000	792	0	0	1	792	1	792	0.0	1463
bgh00604	BLGH_04556	100000	918	0	0	1	918	1	918	0.0	1696
bgh00604	BLGH_04548	100000	918	0	0	1	918	1	918	0.0	1696
bgh00605	BLGH_02567	100000	1953	0	0	1	1953	1	1953	0.0	3607
bgh00606	BLGH_06582	100000	988	0	0	1	988	1	988	0.0	1825
bgh00606	BLGH_06582	97500	40	1	0	1035	1074	983	1022	1.30e-11	69.4
bgh00607	BLGH_02368	99745	1569	2	1	171	1737	100	1668	0.0	2874
bgh00607	BLGH_02368	100000	116	0	0	1	116	1	116	2.58e-55	215
bgh00608	BLGH_02009	100000	1281	0	0	1	1281	1	1281	0.0	2366
bgh00609	BLGH_06032	100000	1308	0	0	1	1308	1	1308	0.0	2416
bgh00610	Removed due to insufficient evidence
bgh00611	BLGH_03901	100000	1242	0	0	1	1242	1	1242	0.0	2294
bgh00611	BLGH_03901	100000	47	0	0	1265	1311	1241	1287	4.40e-17	87.9
bgh00612	BLGH_05301	100000	1497	0	0	1	1497	1	1497	0.0	2765
bgh00613	Removed due to insufficient evidence
bgh00614	BLGH_05300	100000	879	0	0	208	1086	295	1173	0.0	1624
bgh00614	BLGH_05300	100000	159	0	0	49	207	76	234	1.99e-79	294
bgh00614	BLGH_05300	100000	30	0	0	1	30	1	30	1.02e-07	56.5
bgh00615	Removed due to insufficient evidence
bgh00616	Removed due to insufficient evidence
bgh00617	Removed due to insufficient evidence
bgh00618	Removed due to insufficient evidence
bgh00619	Removed due to insufficient evidence
bgh00620	Removed due to insufficient evidence
bgh00621	BLGH_06432	100000	1002	0	0	1	1002	1	1002	0.0	1851
bgh00622	Removed due to insufficient evidence
bgh00623	BLGH_05809	100000	1044	0	0	1	1044	1	1044	0.0	1929
bgh00624	BLGH_04549	99911	1124	1	0	608	1731	743	1866	0.0	2071
bgh00624	BLGH_04549	99139	581	0	1	31	611	133	708	0.0	1040
bgh00625	BLGH_06856	100000	1212	0	0	1	1212	1	1212	0.0	2239
bgh00626	BLGH_05557	100000	852	0	0	1	852	1	852	0.0	1574
bgh00627	BLGH_01436	100000	1248	0	0	1	1248	1	1248	0.0	2305
bgh00628	BLGH_06668	100000	1119	0	0	1	1119	1	1119	0.0	2067
bgh00629	BLGH_04330	100000	1038	0	0	1	1038	1	1038	0.0	1917
bgh00631	BLGH_06427	100000	624	0	0	1	624	1	624	0.0	1153
bgh00632	BLGH_06741	99255	2820	0	1	1	2799	271	3090	0.0	5072
bgh00633	BLGH_06740	100000	990	0	0	1	990	1	990	0.0	1829
bgh00634	BLGH_01866	100000	1191	0	0	1	1191	1	1191	0.0	2200
bgh00635	BLGH_02339	100000	1029	0	0	1	1029	1	1029	0.0	1901
bgh00636	BLGH_04056	100000	579	0	0	1	579	1	579	0.0	1070
bgh00637	BLGH_02526	100000	1878	0	0	1	1878	1	1878	0.0	3469
bgh00638	Removed due to insufficient evidence
bgh00646	Removed due to insufficient evidence
bgh00652	Removed due to insufficient evidence
bgh00654	Removed due to insufficient evidence
bgh00656	Removed due to insufficient evidence
bgh00657	Removed due to insufficient evidence
bgh00659	BLGH_03390	100000	1110	0	0	1	1110	1	1110	0.0	2050
bgh00660	Removed due to insufficient evidence
bgh00661	Removed due to insufficient evidence
bgh00662	Removed due to insufficient evidence
bgh00663	BLGH_04733	100000	888	0	0	1	888	1	888	0.0	1640
bgh00665	BLGH_02229	100000	810	0	0	1	810	1	810	0.0	1496
bgh00665	BLGH_02229	100000	525	0	0	811	1335	1708	2232	0.0	970
bgh00666	BLGH_00226	100000	1920	0	0	1	1920	1	1920	0.0	3546
bgh00667	BLGH_06273	99614	778	0	1	1	775	13	790	0.0	1417
bgh00668	BLGH_06859	100000	735	0	0	1	735	1	735	0.0	1358
bgh00669	BLGH_02232	100000	3312	0	0	1	3312	364	3675	0.0	6117
bgh00670	BLGH_06860	98795	747	0	1	1	738	1	747	0.0	1321
bgh00671	BLGH_04306	100000	3087	0	0	1	3087	1	3087	0.0	5701
bgh00672	BLGH_04307	99338	1812	0	4	1	1800	121	1932	0.0	3269
bgh00673	BLGH_00436	100000	1686	0	0	1	1686	1	1686	0.0	3114
bgh00674	BLGH_00593	100000	1776	0	0	1	1776	1	1776	0.0	3280
bgh00675	Removed due to insufficient evidence
bgh00676	Removed due to insufficient evidence
bgh00678	BLGH_02973	100000	2766	0	0	1	2766	64	2829	0.0	5108
bgh00679	BLGH_04175	100000	1546	0	0	1	1546	1	1546	0.0	2856
bgh00680	BLGH_02314	98810	1260	0	1	1	1245	1	1260	0.0	2230
bgh00681	BLGH_06666	100000	2523	0	0	1	2523	1	2523	0.0	4660
bgh00681	BLGH_06657	96429	2352	84	0	172	2523	1	2352	0.0	3879
bgh00682	BLGH_06658	100000	1878	0	0	1	1878	1	1878	0.0	3469
bgh00683	BLGH_02282	100000	657	0	0	1	657	1	657	0.0	1214
bgh00684	BLGH_02284	100000	1287	0	0	514	1800	601	1887	0.0	2377
bgh00684	BLGH_02284	100000	517	0	0	1	517	1	517	0.0	955
bgh00685	BLGH_06384	100000	1047	0	0	1	1047	1	1047	0.0	1934
bgh00686	BLGH_00597	98421	1520	0	1	1	1520	1	1496	0.0	2652
bgh00686	BLGH_00597	100000	916	0	0	1520	2435	1532	2447	0.0	1692
bgh00686	BLGH_00597	100000	761	0	0	2436	3196	2598	3358	0.0	1406
bgh00687	BLGH_03356	100000	87	0	0	505	591	484	570	1.13e-39	161
bgh00688	BLGH_03358	100000	1227	0	0	1	1227	1	1227	0.0	2266
bgh00689	BLGH_03346	100000	2079	0	0	1	2079	1	2079	0.0	3840
bgh00690	BLGH_03339	100000	1005	0	0	1	1005	1	1005	0.0	1857
bgh00691	BLGH_03337	100000	384	0	0	1	384	1	384	0.0	710
bgh00692	BLGH_02543	99718	2127	0	1	1	2127	10	2130	0.0	3890
bgh00693	BLGH_02556	100000	1011	0	0	1	1011	1	1011	0.0	1868
bgh00694	BLGH_02560	100000	1518	0	0	1	1518	1	1518	0.0	2804
bgh00695	BLGH_02562	100000	273	0	0	1	273	1	273	2.00e-143	505
bgh00696	BLGH_05565	100000	1734	0	0	1	1734	1	1734	0.0	3203
bgh00697	BLGH_05566	100000	384	0	0	1	384	1	384	0.0	710
bgh00699	BLGH_02570	100000	522	0	0	1	522	202	723	0.0	965
bgh00700	BLGH_02559	100000	912	0	0	1	912	1	912	0.0	1685
bgh00701	BLGH_02547	100000	1248	0	0	1	1248	1	1248	0.0	2305
bgh00702	BLGH_01729	100000	1050	0	0	1	1050	4	1053	0.0	1940
bgh00703	BLGH_01738	100000	279	0	0	1	279	1	279	9.47e-147	516
bgh00704	BLGH_02569	100000	1455	0	0	1	1455	1	1455	0.0	2687
bgh00705	BLGH_02288	99730	1483	1	1	1	1480	1	1483	0.0	2713
bgh00706	BLGH_03591	100000	2096	0	0	1	2096	1	2096	0.0	3871
bgh00708	BLGH_04780	100000	648	0	0	1	648	1	648	0.0	1197
bgh00709	BLGH_00829	100000	1050	0	0	250	1299	202	1251	0.0	1940
bgh00709	BLGH_00829	100000	204	0	0	1	204	1	204	2.31e-104	377
bgh00710	BLGH_04768	100000	1416	0	0	1	1416	1	1416	0.0	2615
bgh00712	BLGH_01742	100000	672	0	0	1	672	340	1011	0.0	1242
bgh00713	BLGH_04748	100000	1492	0	0	1	1492	1	1492	0.0	2756
bgh00713	BLGH_04748	100000	45	0	0	1572	1616	1681	1725	7.56e-16	84.2
bgh00713	BLGH_04748	100000	36	0	0	1491	1526	1647	1682	7.62e-11	67.6
bgh00715	BLGH_05351	99910	1113	0	1	1	1112	1	1113	0.0	2049
bgh00716	BLGH_05350	100000	453	0	0	1	453	1	453	0.0	837
bgh00717	BLGH_04253	100000	2505	0	0	2215	4719	1	2505	0.0	4626
bgh00718	BLGH_04257	100000	339	0	0	1	339	1	339	5.17e-180	627
bgh00719	BLGH_00264	100000	993	0	0	1	993	1	993	0.0	1834
bgh00720	BLGH_06059	100000	1155	0	0	1	1155	1	1155	0.0	2134
bgh00721	Removed due to insufficient evidence
bgh00722	BLGH_01464	100000	681	0	0	1	681	1	681	0.0	1258
bgh00723	Removed due to insufficient evidence
bgh00724	Removed due to insufficient evidence
bgh00725	BLGH_01468	100000	756	0	0	1	756	1	756	0.0	1397
bgh00726	BLGH_02974	100000	1233	0	0	1	1233	1	1233	0.0	2278
bgh00727	Removed due to insufficient evidence
bgh00728	BLGH_01470	100000	1861	0	0	1	1861	1	1861	0.0	3437
bgh00729	BLGH_03548	100000	1051	0	0	1	1051	1	1051	0.0	1941
bgh00730	BLGH_06148	100000	3806	0	0	1	3806	1	3806	0.0	7029
bgh00731	BLGH_03137	100000	1208	0	0	14	1221	110	1317	0.0	2231
bgh00732	BLGH_05124	100000	1989	0	0	1	1989	1	1989	0.0	3674
bgh00733	BLGH_05123	100000	1143	0	0	1	1143	1	1143	0.0	2111
bgh00734	BLGH_04686	100000	1614	0	0	1	1614	1	1614	0.0	2981
bgh00735	BLGH_00361	100000	315	0	0	1	315	103	417	1.05e-166	582
bgh00736	BLGH_06368	100000	1621	0	0	568	2188	1	1621	0.0	2994
bgh00737	BLGH_06101	100000	927	0	0	1	927	1	927	0.0	1712
bgh00738	BLGH_05004	98626	1019	0	1	1	1005	119	1137	0.0	1792
bgh00739	BLGH_06564	100000	1419	0	0	1	1419	1	1419	0.0	2621
bgh00740	BLGH_05880	100000	1791	0	0	1	1791	1	1791	0.0	3308
bgh00741	BLGH_03363	100000	1788	0	0	1	1788	1	1788	0.0	3302
bgh00742	BLGH_00606	100000	603	0	0	625	1227	682	1284	0.0	1114
bgh00742	BLGH_00606	98720	625	6	2	1	624	1	624	0.0	1109
bgh00743	BLGH_00543	100000	1065	0	0	1	1065	1	1065	0.0	1967
bgh00744	BLGH_06006	100000	1224	0	0	1	1224	1	1224	0.0	2261
bgh00745	BLGH_00542	100000	828	0	0	1	828	1	828	0.0	1530
bgh00746	BLGH_05994	100000	2358	0	0	1	2358	1	2358	0.0	4355
bgh00746	BLGH_05994	99854	687	0	1	2359	3045	2426	3111	0.0	1262
bgh00747	BLGH_05997	100000	1701	0	0	1	1701	1	1701	0.0	3142
bgh00748	Removed due to insufficient evidence
bgh00749	BLGH_06012	100000	795	0	0	1	795	1	795	0.0	1469
bgh00749	BLGH_06011	100000	41	0	0	755	795	1017	977	5.72e-14	76.8
bgh00750	Removed due to insufficient evidence
bgh00751	BLGH_06010	100000	774	0	0	1	774	157	930	0.0	1430
bgh00752	BLGH_00195	100000	795	0	0	1	795	1	795	0.0	1469
bgh00753	BLGH_02838	100000	1182	0	0	1	1182	1	1182	0.0	2183
bgh00755	BLGH_05912	100000	969	0	0	1	969	184	1152	0.0	1790
bgh00756	BLGH_06013	99954	2153	0	1	1	2152	1	2153	0.0	3969
bgh00757	BLGH_02428	100000	573	0	0	1	573	1	573	0.0	1059
bgh00758	BLGH_03384	100000	3228	0	0	1	3228	1	3228	0.0	5962
bgh00759	BLGH_06011	100000	1017	0	0	1	1017	1	1017	0.0	1879
bgh00759	BLGH_06012	100000	41	0	0	977	1017	795	755	7.35e-14	76.8
bgh00760	BLGH_06008	100000	357	0	0	1	357	1	357	0.0	660
bgh00761	BLGH_00104	100000	675	0	0	1	675	1	675	0.0	1247
bgh00762	BLGH_06462	100000	1836	0	0	67	1902	1	1836	0.0	3391
bgh00763	BLGH_03049	100000	1572	0	0	1	1572	1	1572	0.0	2904
bgh00764	BLGH_03434	100000	1809	0	0	1	1809	7	1815	0.0	3341
bgh00765	BLGH_03848	100000	3454	0	0	318	3771	63	3516	0.0	6379
bgh00766	BLGH_00097	100000	222	0	0	1	222	1	222	3.58e-115	411
bgh00767	BLGH_06920	100000	1962	0	0	1	1962	49	2010	0.0	3624
bgh00768	BLGH_02375	100000	3195	0	0	1	3195	7	3201	0.0	5901
bgh00769	BLGH_04658	100000	1506	0	0	190	1695	1	1506	0.0	2782
bgh00769	BLGH_04657	100000	126	0	0	1	126	1	126	6.94e-61	233
bgh00770	BLGH_02781	100000	1110	0	0	1	1110	1	1110	0.0	2050
bgh00771	BLGH_02680	100000	1947	0	0	1	1947	1	1947	0.0	3596
bgh00772	BLGH_01400	99097	2325	0	1	1	2304	1	2325	0.0	4157
bgh00773	BLGH_04484	100000	1074	0	0	1	1074	1	1074	0.0	1984
bgh00774	BLGH_05215	100000	1620	0	0	1	1620	1	1620	0.0	2992
bgh00775	BLGH_06620	99807	1557	0	1	1	1554	1	1557	0.0	2856
bgh00776	BLGH_05503	100000	1341	0	0	1	1341	1	1341	0.0	2477
bgh00777	BLGH_05504	100000	2184	0	0	1	2184	1	2184	0.0	4034
bgh00778	BLGH_04414	100000	1140	0	0	1	1140	1	1140	0.0	2106
bgh00779	BLGH_06796	100000	804	0	0	1	804	1	804	0.0	1485
bgh00779	BLGH_06796	99617	261	1	0	800	1060	851	1111	1.93e-134	477
bgh00780	BLGH_00172	100000	1806	0	0	1	1806	1	1806	0.0	3336
bgh00782	BLGH_05055	100000	1374	0	0	1	1374	1	1374	0.0	2538
bgh00783	BLGH_04076	100000	1353	0	0	1	1353	1	1353	0.0	2499
bgh00784	BLGH_00072	100000	705	0	0	1	705	1	705	0.0	1303
bgh00785	BLGH_00073	100000	1407	0	0	1	1407	1	1407	0.0	2599
bgh00787	BLGH_00103	100000	4964	0	0	350	5313	398	5361	0.0	9167
bgh00787	BLGH_00103	100000	349	0	0	1	349	1	349	0.0	645
bgh00788	BLGH_04118	100000	1241	0	0	53	1293	23	1263	0.0	2292
bgh00789	BLGH_01143	100000	2850	0	0	1	2850	289	3138	0.0	5264
bgh00790	BLGH_00145	100000	1003	0	0	1	1003	1	1003	0.0	1853
bgh00790	BLGH_00145	100000	603	0	0	1060	1662	1003	1605	0.0	1114
bgh00791	BLGH_01127	100000	2295	0	0	1	2295	1	2295	0.0	4239
bgh00792	BLGH_06887	100000	468	0	0	1	468	1	468	0.0	865
bgh00795	BLGH_02414	100000	2598	0	0	1	2598	1	2598	0.0	4798
bgh00800	BLGH_05901	100000	631	0	0	69	699	105	735	0.0	1166
bgh00800	BLGH_05897	98092	629	12	0	69	697	105	733	0.0	1096
bgh00801	BLGH_01671	97736	1634	9	11	1	1617	1	1623	0.0	2787
bgh00802	BLGH_02296	100000	999	0	0	1	999	4207	5205	0.0	1845
bgh00803	BLGH_03495	100000	432	0	0	1	432	1	432	0.0	798
bgh00804	BLGH_03492	100000	390	0	0	1	390	1	390	0.0	721
bgh00805	BLGH_03511	100000	1788	0	0	1	1788	1	1788	0.0	3302
bgh00806	BLGH_03521	100000	1091	0	0	1	1091	1	1091	0.0	2015
bgh00807	BLGH_03556	100000	1359	0	0	1	1359	1	1359	0.0	2510
bgh00809	BLGH_02326	100000	1446	0	0	1	1446	1	1446	0.0	2671
bgh00810	BLGH_01810	100000	681	0	0	1	681	115	795	0.0	1258
bgh00811	BLGH_02505	98978	2446	17	6	1	2445	1	2439	0.0	4372
bgh00812	BLGH_03522	100000	477	0	0	1	477	1	477	0.0	881
bgh00813	BLGH_05345	100000	390	0	0	1	390	1	390	0.0	721
bgh00818	BLGH_04469	100000	3309	0	0	1	3309	1	3309	0.0	6111
bgh00820	BLGH_02294	100000	618	0	0	1	618	1	618	0.0	1142
bgh00821	BLGH_06719	100000	558	0	0	1	558	1	558	0.0	1031
bgh00822	BLGH_06718	99668	2712	0	1	1	2703	1	2712	0.0	4950
bgh00824	BLGH_05374	100000	1190	0	0	1	1190	1	1190	0.0	2198
bgh00824	BLGH_05374	99729	369	1	0	1186	1554	1234	1602	0.0	676
bgh00826	BLGH_03532	100000	1545	0	0	1	1545	1	1545	0.0	2854
bgh00827	BLGH_03533	100000	1416	0	0	1	1416	1	1416	0.0	2615
bgh00828	BLGH_03537	100000	1809	0	0	1	1809	1	1809	0.0	3341
bgh00829	BLGH_03543	100000	2706	0	0	1	2706	1	2706	0.0	4998
bgh00830	BLGH_06750	99870	769	0	1	115	882	159	927	0.0	1413
bgh00830	BLGH_06750	100000	122	0	0	1	122	1	122	5.97e-59	226
bgh00831	BLGH_06747	100000	1938	0	0	1	1938	1	1938	0.0	3579
bgh00832	BLGH_06775	100000	1221	0	0	1	1221	1	1221	0.0	2255
bgh00833	BLGH_06769	100000	1124	0	0	1	1124	1	1124	0.0	2076
bgh00833	BLGH_06769	100000	1113	0	0	1369	2481	1123	2235	0.0	2056
bgh00834	BLGH_02817	100000	2525	0	0	1	2525	418	2942	0.0	4663
bgh00835	BLGH_05892	100000	4767	0	0	1	4767	1	4767	0.0	8804
bgh00837	BLGH_04681	100000	3228	0	0	1	3228	10	3237	0.0	5962
bgh00838	BLGH_00978	100000	1029	0	0	1	1029	1	1029	0.0	1901
bgh00839	BLGH_00988	99383	972	0	1	49	1014	1	972	0.0	1757
bgh00840	BLGH_00990	100000	2721	0	0	1	2721	1	2721	0.0	5025
bgh00842	BLGH_00989	100000	2010	0	0	1	2010	1	2010	0.0	3712
bgh00843	BLGH_06517	100000	888	0	0	1	888	1	888	0.0	1640
bgh00845	Removed due to insufficient evidence
bgh00846	BLGH_06511	100000	195	0	0	1	195	1	195	3.16e-100	361
bgh00847	BLGH_06516	100000	951	0	0	1	951	1	951	0.0	1757
bgh00848	BLGH_03268	100000	474	0	0	322	795	274	747	0.0	876
bgh00848	BLGH_03268	100000	274	0	0	1	274	1	274	1.71e-143	507
bgh00850	BLGH_03387	100000	3471	0	0	1	3471	1	3471	0.0	6410
bgh00851	BLGH_04091	100000	1080	0	0	1	1080	1	1080	0.0	1995
bgh00852	BLGH_00723	100000	711	0	0	1	711	1	711	0.0	1314
bgh00853	BLGH_06662	100000	711	0	0	1	711	1	711	0.0	1314
bgh00854	BLGH_06448	100000	1562	0	0	80	1641	149	1710	0.0	2885
bgh00855	BLGH_05868	99089	1098	1	4	1	1089	1	1098	0.0	1964
bgh00856	BLGH_05858	100000	2373	0	0	1	2373	757	3129	0.0	4383
bgh00857	BLGH_03257	100000	972	0	0	1	972	1	972	0.0	1796
bgh00858	BLGH_03694	100000	1314	0	0	1	1314	1	1314	0.0	2427
bgh00859	BLGH_05894	100000	894	0	0	1	894	1	894	0.0	1652
bgh00860	BLGH_01093	100000	903	0	0	1	903	1	903	0.0	1668
bgh00861	BLGH_05347	99867	752	0	1	1	751	1	752	0.0	1382
bgh00862	BLGH_06142	100000	2229	0	0	1	2229	1	2229	0.0	4117
bgh00863	BLGH_01802	99949	1965	0	1	1	1964	7	1971	0.0	3622
bgh00864	BLGH_04193	100000	771	0	0	298	1068	1	771	0.0	1424
bgh00865	BLGH_01656	100000	1542	0	0	1	1542	1	1542	0.0	2848
bgh00866	BLGH_01655	100000	1272	0	0	1	1272	925	2196	0.0	2350
bgh00867	BLGH_01648	100000	2244	0	0	709	2952	751	2994	0.0	4145
bgh00867	BLGH_01648	100000	710	0	0	1	710	1	710	0.0	1312
bgh00868	BLGH_01660	100000	1144	0	0	1	1144	2137	3280	0.0	2113
bgh00869	BLGH_01661	100000	4227	0	0	1	4227	1	4227	0.0	7806
bgh00870	BLGH_00250	99926	4078	0	1	1	4078	1	4075	0.0	7511
bgh00870	BLGH_00250	100000	353	0	0	4118	4470	4076	4428	0.0	652
bgh00871	BLGH_00253	100000	2430	0	0	1	2430	1	2430	0.0	4488
bgh00872	BLGH_00242	100000	3123	0	0	1	3123	1	3123	0.0	5768
bgh00873	BLGH_00236	100000	555	0	0	1	555	1	555	0.0	1026
bgh00874	BLGH_00234	100000	993	0	0	1	993	1	993	0.0	1834
bgh00875	BLGH_00240	100000	834	0	0	1	834	1	834	0.0	1541
bgh00876	BLGH_00246	100000	1938	0	0	1	1938	1	1938	0.0	3579
bgh00877	BLGH_00238	100000	1212	0	0	1	1212	1	1212	0.0	2239
bgh00879	BLGH_00251	100000	3671	0	0	1	3671	1	3671	0.0	6780
bgh00879	BLGH_00251	100000	71	0	0	3671	3741	3725	3795	5.78e-30	132
bgh00880	BLGH_06256	100000	2832	0	0	55	2886	1	2832	0.0	5230
bgh00881	BLGH_06248	100000	1875	0	0	1	1875	1	1875	0.0	3463
bgh00882	BLGH_06255	100000	5394	0	0	1	5394	1	5394	0.0	9961
bgh00883	BLGH_06251	100000	465	0	0	1	465	1	465	0.0	859
bgh00885	BLGH_01208	100000	1470	0	0	1	1470	40	1509	0.0	2715
bgh00887	BLGH_05349	100000	906	0	0	1	906	1	906	0.0	1674
bgh00888	BLGH_01680	100000	1140	0	0	1	1140	1	1140	0.0	2106
bgh00889	BLGH_00500	100000	1125	0	0	1	1125	1	1125	0.0	2078
bgh00890	BLGH_03221	100000	1534	0	0	96	1629	75	1608	0.0	2833
bgh00891	BLGH_01690	100000	3069	0	0	1	3069	1	3069	0.0	5668
bgh00892	BLGH_01674	96667	300	0	1	71	360	1	300	7.55e-139	490
bgh00893	BLGH_02153	100000	1134	0	0	1	1134	1	1134	0.0	2095
bgh00895	BLGH_07109	99598	498	2	0	205	702	1	498	0.0	909
bgh00895	BLGH_06639	98394	498	8	0	205	702	1	498	0.0	876
bgh00896	BLGH_06298	100000	1374	0	0	1	1374	1	1374	0.0	2538
bgh00897	BLGH_06294	100000	1359	0	0	1	1359	1	1359	0.0	2510
bgh00898	BLGH_06278	100000	753	0	0	1	753	1	753	0.0	1391
bgh00899	BLGH_04453	100000	1404	0	0	1	1404	1	1404	0.0	2593
bgh00900	BLGH_01791	99528	636	0	1	1	633	1	636	0.0	1155
bgh00901	BLGH_03007	99959	2426	1	0	494	2919	431	2856	0.0	4475
bgh00901	BLGH_03007	100000	435	0	0	1	435	1	435	0.0	804
bgh00902	BLGH_03001	100000	1179	0	0	1	1179	1	1179	0.0	2178
bgh00903	BLGH_04381	100000	2655	0	0	1	2655	1	2655	0.0	4903
bgh00904	BLGH_04709	100000	1053	0	0	1	1053	1	1053	0.0	1945
bgh00905	BLGH_00795	100000	822	0	0	1	822	1	822	0.0	1519
bgh00906	BLGH_02994	100000	1239	0	0	1	1239	1	1239	0.0	2289
bgh00907	BLGH_01798	100000	468	0	0	1	468	1	468	0.0	865
bgh00908	BLGH_00791	100000	3297	0	0	1	3297	1	3297	0.0	6089
bgh00909	BLGH_00788	100000	617	0	0	965	1581	533	1149	0.0	1140
bgh00909	BLGH_00788	100000	481	0	0	484	964	1	481	0.0	889
bgh00910	BLGH_00810	100000	1314	0	0	1	1314	1	1314	0.0	2427
bgh00911	BLGH_00826	100000	3933	0	0	1	3933	1	3933	0.0	7263
bgh00912	BLGH_00833	100000	1353	0	0	1	1353	1	1353	0.0	2499
bgh00913	BLGH_00852	100000	471	0	0	1	471	1	471	0.0	870
bgh00914	BLGH_03741	100000	2430	0	0	1	2430	1	2430	0.0	4488
bgh00915	BLGH_00855	100000	2691	0	0	1	2691	1	2691	0.0	4970
bgh00916	BLGH_00805	100000	1863	0	0	1	1863	1	1863	0.0	3441
bgh00917	BLGH_00807	100000	2580	0	0	1	2580	1	2580	0.0	4765
bgh00918	BLGH_00812	100000	1101	0	0	1	1101	169	1269	0.0	2034
bgh00919	BLGH_00814	100000	369	0	0	1	369	1	369	0.0	682
bgh00920	BLGH_00831	100000	2082	0	0	1	2082	1	2082	0.0	3845
bgh00921	BLGH_00839	100000	1740	0	0	1	1740	1	1740	0.0	3214
bgh00922	BLGH_02209	100000	861	0	0	1	861	1	861	0.0	1591
bgh00923	BLGH_02186	100000	1791	0	0	1	1791	1	1791	0.0	3308
bgh00924	BLGH_01888	100000	1482	0	0	1	1482	1	1482	0.0	2737
bgh00925	BLGH_02177	100000	417	0	0	1	417	1	417	0.0	771
bgh00926	BLGH_01885	100000	771	0	0	508	1278	1	771	0.0	1424
bgh00927	BLGH_01890	100000	416	0	0	479	894	455	870	0.0	769
bgh00928	BLGH_01887	100000	2973	0	0	1	2973	1	2973	0.0	5491
bgh00929	BLGH_02983	99023	1843	3	7	1	1843	1	1828	0.0	3290
bgh00929	BLGH_02983	100000	58	0	0	1890	1947	1827	1884	5.05e-23	108
bgh00930	BLGH_03480	100000	2748	0	0	1	2748	1	2748	0.0	5075
bgh00931	BLGH_03481	98569	1677	0	1	1	1677	1	1653	0.0	2942
bgh00932	BLGH_04130	100000	1185	0	0	1	1185	1	1185	0.0	2189
bgh00933	BLGH_02028	100000	864	0	0	1	864	1	864	0.0	1596
bgh00934	BLGH_02021	100000	1128	0	0	1	1128	1	1128	0.0	2084
bgh00935	BLGH_02027	100000	2418	0	0	1	2418	55	2472	0.0	4466
bgh00936	BLGH_03879	99685	951	0	1	1	948	1	951	0.0	1736
bgh00937	BLGH_04843	100000	883	0	0	1	883	1	883	0.0	1631
bgh00937	BLGH_04843	100000	483	0	0	883	1365	913	1395	0.0	893
bgh00938	BLGH_05383	99856	2088	0	1	1	2085	1	2088	0.0	3836
bgh00939	BLGH_05388	100000	1048	0	0	1	1048	1	1048	0.0	1936
bgh00939	BLGH_05388	100000	120	0	0	1048	1167	1093	1212	1.03e-57	222
bgh00940	BLGH_03378	100000	1499	0	0	1	1499	67	1565	0.0	2769
bgh00940	BLGH_03378	100000	1052	0	0	1499	2550	1670	2721	0.0	1943
bgh00941	BLGH_03062	100000	801	0	0	1	801	1	801	0.0	1480
bgh00941	BLGH_03368	96245	799	30	0	1	799	1	799	0.0	1310
bgh00941	BLGH_03362	95995	799	32	0	1	799	1	799	0.0	1299
bgh00942	BLGH_05462	100000	2208	0	0	1	2208	1	2208	0.0	4078
bgh00943	BLGH_03429	100000	591	0	0	1	591	1	591	0.0	1092
bgh00943	BLGH_03429	98420	443	4	3	631	1072	685	1125	0.0	776
bgh00943	BLGH_03429	100000	229	0	0	1092	1320	1104	1332	2.97e-118	424
bgh00943	BLGH_03429	100000	49	0	0	590	638	620	668	3.43e-18	91.6
bgh00944	BLGH_03430	100000	810	0	0	1	810	1	810	0.0	1496
bgh00945	BLGH_03228	100000	836	0	0	167	1002	260	1095	0.0	1544
bgh00945	BLGH_03228	100000	147	0	0	16	162	52	198	8.60e-73	272
bgh00946	BLGH_05466	100000	1084	0	0	1	1084	1	1084	0.0	2002
bgh00947	BLGH_06376	100000	915	0	0	1	915	1	915	0.0	1690
bgh00948	BLGH_06366	100000	1011	0	0	1	1011	1	1011	0.0	1868
bgh00949	BLGH_05847	100000	2794	0	0	556	3349	610	3403	0.0	5160
bgh00949	BLGH_05847	100000	555	0	0	1	555	1	555	0.0	1026
bgh00949	BLGH_05847	100000	173	0	0	3401	3573	3401	3573	1.10e-86	320
bgh00950	BLGH_06358	100000	951	0	0	4	954	7	957	0.0	1757
bgh00951	BLGH_01684	100000	669	0	0	1	669	1	669	0.0	1236
bgh00952	Removed due to insufficient evidence
bgh00953	BLGH_01681	100000	1776	0	0	1	1776	1	1776	0.0	3280
bgh00954	BLGH_02017	99487	780	0	1	350	1125	1	780	0.0	1415
bgh00955	BLGH_02010	100000	780	0	0	1	780	1	780	0.0	1441
bgh00956	BLGH_02003	100000	1650	0	0	1	1650	1	1650	0.0	3048
bgh00957	BLGH_01677	100000	2424	0	0	1	2424	1	2424	0.0	4477
bgh00959	BLGH_02015	100000	1246	0	0	1	1246	1	1246	0.0	2302
bgh00959	BLGH_02015	99756	410	1	0	1286	1695	1244	1653	0.0	752
bgh00960	BLGH_02013	100000	456	0	0	1	456	1	456	0.0	843
bgh00961	BLGH_02011	100000	435	0	0	1	435	1	435	0.0	804
bgh00962	BLGH_06051	100000	1404	0	0	1	1404	1	1404	0.0	2593
bgh00964	BLGH_06041	100000	1173	0	0	1	1173	1	1173	0.0	2167
bgh00965	BLGH_06034	100000	1686	0	0	1	1686	1	1686	0.0	3114
bgh00966	BLGH_06028	100000	1227	0	0	1	1227	1	1227	0.0	2266
bgh00967	BLGH_06025	100000	2364	0	0	1	2364	1	2364	0.0	4366
bgh00968	BLGH_01679	100000	519	0	0	1	519	1	519	0.0	959
bgh00969	BLGH_01678	100000	468	0	0	1	468	1	468	0.0	865
bgh00970	BLGH_06022	100000	2394	0	0	1	2394	22	2415	0.0	4421
bgh00971	BLGH_06046	100000	879	0	0	1	879	1	879	0.0	1624
bgh00972	BLGH_06035	100000	429	0	0	1	429	1	429	0.0	793
bgh00973	BLGH_06027	99603	1512	0	1	1	1512	1	1506	0.0	2754
bgh00974	BLGH_06040	100000	2010	0	0	1	2010	1	2010	0.0	3712
bgh00975	BLGH_06024	100000	465	0	0	1	465	1	465	0.0	859
bgh00976	BLGH_06029	100000	762	0	0	1	762	1	762	0.0	1408
bgh00977	BLGH_06020	100000	954	0	0	1	954	1	954	0.0	1762
bgh00978	BLGH_02392	100000	660	0	0	1	660	1	660	0.0	1219
bgh00979	BLGH_02390	100000	600	0	0	1	600	1	600	0.0	1109
bgh00980	BLGH_02389	99689	1285	0	1	81	1365	1	1281	0.0	2348
bgh00981	BLGH_01263	100000	2694	0	0	1	2694	1	2694	0.0	4975
bgh00982	BLGH_01261	99294	1557	5	1	1	1551	1	1557	0.0	2809
bgh00983	BLGH_02404	100000	1548	0	0	1	1548	1	1548	0.0	2859
bgh00984	BLGH_01266	100000	2469	0	0	1	2469	37	2505	0.0	4560
bgh00985	BLGH_05245	100000	699	0	0	1	699	49	747	0.0	1291
bgh00986	BLGH_03645	100000	1209	0	0	1	1209	1	1209	0.0	2233
bgh00987	BLGH_02140	100000	378	0	0	103	480	1	378	0.0	699
bgh00988	BLGH_00068	100000	840	0	0	1	840	1	840	0.0	1552
bgh00989	BLGH_02071	100000	651	0	0	1	651	1	651	0.0	1203
bgh00990	BLGH_03796	100000	744	0	0	1	744	1	744	0.0	1375
bgh00991	BLGH_04380	100000	342	0	0	1	342	1	342	0.0	632
bgh00992	BLGH_02125	100000	1128	0	0	1	1128	1	1128	0.0	2084
bgh00993	BLGH_01686	100000	1113	0	0	1	1113	1	1113	0.0	2056
bgh00994	BLGH_05482	100000	672	0	0	438	1109	471	1142	0.0	1242
bgh00994	BLGH_05482	100000	439	0	0	1	439	1	439	0.0	811
bgh00995	BLGH_06265	99120	2046	0	1	1	2046	1	2028	0.0	3663
bgh00996	BLGH_04473	100000	1320	0	0	1	1320	1	1320	0.0	2438
bgh00997	BLGH_01550	100000	1299	0	0	1	1299	1	1299	0.0	2399
bgh00998	BLGH_05520	100000	1119	0	0	1	1119	1	1119	0.0	2067
bgh00999	BLGH_05518	99841	628	0	1	1	628	1	627	0.0	1153
bgh01000	BLGH_01731	100000	1062	0	0	1	1062	1	1062	0.0	1962
bgh01001	BLGH_02909	100000	1086	0	0	1	1086	1	1086	0.0	2006
bgh01002	BLGH_01394	100000	521	0	0	251	771	200	720	0.0	963
bgh01002	BLGH_01394	100000	199	0	0	1	199	1	199	8.16e-102	368
bgh01003	BLGH_01395	100000	1113	0	0	1	1113	1	1113	0.0	2056
bgh01004	BLGH_01389	100000	603	0	0	1	603	1	603	0.0	1114
bgh01005	BLGH_00269	99756	1227	0	1	1	1227	1	1224	0.0	2246
bgh01006	BLGH_02710	100000	1218	0	0	1	1218	1	1218	0.0	2250
bgh01007	BLGH_02725	100000	1242	0	0	1	1242	1	1242	0.0	2294
bgh01008	BLGH_01137	100000	3033	0	0	1	3033	1	3033	0.0	5602
bgh01009	BLGH_02405	100000	1812	0	0	19	1830	43	1854	0.0	3347
bgh01010	BLGH_01265	100000	948	0	0	1	948	1	948	0.0	1751
bgh01011	BLGH_01264	100000	1692	0	0	1	1692	1	1692	0.0	3125
bgh01012	BLGH_02130	100000	522	0	0	1	522	1	522	0.0	965
bgh01013	BLGH_01067	100000	3114	0	0	1	3114	1	3114	0.0	5751
bgh01014	BLGH_01096	99092	1983	0	1	1	1983	1	1965	0.0	3546
bgh01015	BLGH_01095	100000	270	0	0	1	270	1	270	9.21e-142	499
bgh01016	BLGH_01083	99884	861	1	0	73	933	40	900	0.0	1585
bgh01016	BLGH_01083	100000	42	0	0	1	42	1	42	1.87e-14	78.7
bgh01017	BLGH_01079	100000	3909	0	0	1	3909	1	3909	0.0	7219
bgh01018	BLGH_01071	100000	684	0	0	1	684	1	684	0.0	1264
bgh01020	BLGH_01068	99699	1660	3	2	1	1659	1	1659	0.0	3037
bgh01020	BLGH_01068	100000	223	0	0	1644	1866	1674	1896	9.15e-115	412
bgh01021	BLGH_01427	99828	1749	0	1	1	1746	1	1749	0.0	3210
bgh01022	BLGH_01770	99946	1862	0	1	9	1869	149	2010	0.0	3432
bgh01023	BLGH_01767	100000	2529	0	0	1	2529	1	2529	0.0	4671
bgh01024	BLGH_01754	100000	597	0	0	1	597	1	597	0.0	1103
bgh01025	BLGH_01776	100000	3177	0	0	1	3177	1	3177	0.0	5867
bgh01026	BLGH_01774	100000	5841	0	0	1	5841	1	5841	0.0	10787
bgh01027	BLGH_01755	100000	1800	0	0	1	1800	1	1800	0.0	3325
bgh01028	BLGH_06430	100000	327	0	0	1	327	52	378	2.33e-173	604
bgh01029	BLGH_06424	99948	3847	2	0	27	3873	231	4077	0.0	7094
bgh01029	BLGH_06424	100000	32	0	0	1	32	149	180	2.87e-08	60.2
bgh01030	BLGH_06416	99855	1381	2	0	396	1776	558	1938	0.0	2540
bgh01030	BLGH_06416	100000	402	0	0	1	402	1	402	0.0	743
bgh01031	BLGH_02613	100000	1528	0	0	414	1941	12	1539	0.0	2822
bgh01032	BLGH_02608	100000	1296	0	0	1	1296	1	1296	0.0	2394
bgh01033	BLGH_03088	99835	1815	0	1	1	1815	1	1812	0.0	3332
bgh01034	BLGH_03069	100000	1959	0	0	1	1959	1	1959	0.0	3618
bgh01034	BLGH_03068	100000	208	0	0	2280	2487	1586	1379	2.66e-106	385
bgh01036	BLGH_03064	100000	1191	0	0	1	1191	1	1191	0.0	2200
bgh01038	BLGH_03077	100000	1730	0	0	245	1974	608	2337	0.0	3195
bgh01038	BLGH_03077	100000	227	0	0	18	244	339	565	5.79e-117	420
bgh01039	BLGH_03051	99119	1021	0	1	1	1021	1	1012	0.0	1827
bgh01039	BLGH_03051	100000	764	0	0	1022	1785	1073	1836	0.0	1411
bgh01040	BLGH_06088	100000	1842	0	0	1	1842	1	1842	0.0	3402
bgh01041	BLGH_06086	100000	1475	0	0	62	1536	38	1512	0.0	2724
bgh01041	BLGH_06086	97436	39	0	1	1	39	1	38	2.42e-10	65.8
bgh01042	BLGH_06085	100000	726	0	0	682	1407	1	726	0.0	1341
bgh01042	BLGH_06075	95674	809	32	1	602	1407	701	1509	0.0	1297
bgh01042	BLGH_06075	96477	596	21	0	1	596	1	596	0.0	985
bgh01043	BLGH_02731	100000	1239	0	0	1	1239	1	1239	0.0	2289
bgh01044	BLGH_02733	100000	1242	0	0	1	1242	1	1242	0.0	2294
bgh01045	BLGH_03842	100000	1986	0	0	1	1986	1	1986	0.0	3668
bgh01046	BLGH_03821	100000	1029	0	0	130	1158	1	1029	0.0	1901
bgh01048	BLGH_03829	100000	546	0	0	1	546	1	546	0.0	1009
bgh01049	BLGH_03835	100000	393	0	0	184	576	1	393	0.0	726
bgh01050	BLGH_03833	100000	2025	0	0	355	2379	1	2025	0.0	3740
bgh01051	BLGH_02139	100000	1230	0	0	1	1230	1	1230	0.0	2272
bgh01052	BLGH_02138	100000	834	0	0	1	834	1	834	0.0	1541
bgh01053	BLGH_03503	100000	246	0	0	1	246	1	246	1.83e-128	455
bgh01054	BLGH_03500	100000	597	0	0	1	597	1	597	0.0	1103
bgh01055	BLGH_02706	100000	1239	0	0	1	1239	1	1239	0.0	2289
bgh01056	BLGH_04095	100000	342	0	0	1	342	1	342	0.0	632
bgh01057	Removed due to insufficient evidence
bgh01058	BLGH_04725	100000	552	0	0	1	552	1	552	0.0	1020
bgh01059	BLGH_02530	100000	591	0	0	1	591	1	591	0.0	1092
bgh01060	BLGH_02529	100000	465	0	0	1	465	1	465	0.0	859
bgh01061	BLGH_02528	100000	1539	0	0	1	1539	1	1539	0.0	2843
bgh01062	BLGH_05793	96444	675	0	1	1	651	1	675	0.0	1092
bgh01063	BLGH_04857	100000	1425	0	0	1	1425	1	1425	0.0	2632
bgh01064	BLGH_04861	100000	3204	0	0	1	3204	475	3678	0.0	5917
bgh01065	BLGH_01165	100000	465	0	0	1	465	1	465	0.0	859
bgh01066	BLGH_02418	100000	432	0	0	1	432	1	432	0.0	798
bgh01067	BLGH_01045	100000	864	0	0	1	864	7	870	0.0	1596
bgh01068	BLGH_04054	100000	609	0	0	1	609	1	609	0.0	1125
bgh01069	BLGH_05480	100000	285	0	0	1	285	1	285	4.48e-150	527
bgh01070	BLGH_00686	100000	1413	0	0	1	1413	1	1413	0.0	2610
bgh01071	BLGH_00690	100000	516	0	0	1	516	1	516	0.0	953
bgh01072	BLGH_00670	100000	1194	0	0	1	1194	1	1194	0.0	2206
bgh01073	BLGH_00679	100000	1555	0	0	1	1555	1	1555	0.0	2872
bgh01074	BLGH_00636	100000	432	0	0	1	432	1	432	0.0	798
bgh01075	BLGH_02110	100000	483	0	0	1	483	1	483	0.0	893
bgh01076	BLGH_02111	100000	3606	0	0	1	3606	1	3606	0.0	6660
bgh01077	BLGH_02102	100000	630	0	0	1	630	1	630	0.0	1164
bgh01078	BLGH_02101	100000	1062	0	0	1	1062	1	1062	0.0	1962
bgh01079	BLGH_04595	100000	2409	0	0	1	2409	1	2409	0.0	4449
bgh01080	BLGH_04594	100000	723	0	0	1	723	1	723	0.0	1336
bgh01081	BLGH_04596	100000	1944	0	0	1	1944	1	1944	0.0	3591
bgh01083	BLGH_05113	100000	1275	0	0	1	1275	1	1275	0.0	2355
bgh01084	BLGH_05106	100000	995	0	0	1	995	1	995	0.0	1838
bgh01085	BLGH_05107	100000	1806	0	0	1	1806	1	1806	0.0	3336
bgh01086	BLGH_05116	100000	966	0	0	1	966	1	966	0.0	1784
bgh01087	BLGH_01521	100000	1532	0	0	1	1532	1	1532	0.0	2830
bgh01087	BLGH_01521	100000	1298	0	0	1580	2877	1532	2829	0.0	2398
bgh01088	BLGH_05128	100000	1176	0	0	1	1176	1	1176	0.0	2172
bgh01090	BLGH_06909	97183	852	0	1	1	828	1	852	0.0	1419
bgh01091	BLGH_05121	100000	909	0	0	1	909	1	909	0.0	1679
bgh01092	BLGH_05137	100000	1680	0	0	427	2106	1	1680	0.0	3103
bgh01093	BLGH_05143	100000	1308	0	0	55	1362	1	1308	0.0	2416
bgh01094	BLGH_05109	98013	1359	0	1	1	1332	1	1359	0.0	2335
bgh01095	BLGH_05105	100000	864	0	0	1	864	1	864	0.0	1596
bgh01096	BLGH_05111	100000	936	0	0	1	936	1	936	0.0	1729
bgh01097	BLGH_05114	100000	951	0	0	1	951	1	951	0.0	1757
bgh01098	BLGH_05115	100000	186	0	0	1	186	1	186	3.04e-95	344
bgh01099	BLGH_05129	100000	678	0	0	1	678	1	678	0.0	1253
bgh01100	BLGH_05130	100000	715	0	0	58	772	1	715	0.0	1321
bgh01101	BLGH_05120	100000	840	0	0	1	840	1	840	0.0	1552
bgh01102	BLGH_05871	100000	501	0	0	1	501	1	501	0.0	926
bgh01102	BLGH_05131	97059	510	15	0	1	510	1	510	0.0	859
bgh01103	BLGH_05131	100000	510	0	0	1	510	1	510	0.0	942
bgh01103	BLGH_05871	97006	501	15	0	1	501	1	501	0.0	843
bgh01104	BLGH_05500	100000	1575	0	0	1	1575	1	1575	0.0	2909
bgh01105	BLGH_02735	100000	1653	0	0	1	1653	1	1653	0.0	3053
bgh01106	BLGH_00897	100000	1725	0	0	1	1725	1	1725	0.0	3186
bgh01108	BLGH_00881	100000	1434	0	0	1	1434	1	1434	0.0	2649
bgh01109	BLGH_00899	100000	693	0	0	1	693	1	693	0.0	1280
bgh01111	BLGH_00883	100000	1210	0	0	1	1210	1	1210	0.0	2235
bgh01111	BLGH_00883	100000	50	0	0	1253	1302	1210	1259	9.39e-19	93.5
bgh01112	BLGH_02162	100000	3396	0	0	1	3396	1	3396	0.0	6272
bgh01114	BLGH_02170	98361	1098	0	1	1	1080	1	1098	0.0	1912
bgh01115	BLGH_02165	100000	825	0	0	1	825	1	825	0.0	1524
bgh01116	BLGH_02160	100000	591	0	0	1	591	1	591	0.0	1092
bgh01117	BLGH_06761	100000	975	0	0	1	975	1	975	0.0	1801
bgh01118	BLGH_06778	100000	1353	0	0	1	1353	1	1353	0.0	2499
bgh01119	BLGH_06890	99760	833	2	0	308	1140	359	1191	0.0	1528
bgh01119	BLGH_06890	100000	300	0	0	1	300	1	300	8.70e-158	555
bgh01120	BLGH_06896	100000	960	0	0	1	960	1	960	0.0	1773
bgh01121	BLGH_06903	100000	906	0	0	1	906	1	906	0.0	1674
bgh01122	BLGH_04239	100000	1239	0	0	1	1239	1	1239	0.0	2289
bgh01123	BLGH_06907	100000	918	0	0	1	918	1	918	0.0	1696
bgh01124	BLGH_06889	100000	636	0	0	1	636	1	636	0.0	1175
bgh01125	BLGH_05768	100000	408	0	0	1	408	1	408	0.0	754
bgh01125	BLGH_02103	95431	394	18	0	1	394	1	394	1.75e-180	628
bgh01126	BLGH_05769	100000	1726	0	0	160	1885	1	1726	0.0	3188
bgh01126	BLGH_05769	100000	602	0	0	1886	2487	1778	2379	0.0	1112
bgh01128	BLGH_05777	100000	579	0	0	1	579	1	579	0.0	1070
bgh01129	BLGH_03740	100000	792	0	0	1	792	1	792	0.0	1463
bgh01130	BLGH_05771	100000	1512	0	0	1	1512	1	1512	0.0	2793
bgh01131	BLGH_05782	100000	2766	0	0	1	2766	1	2766	0.0	5108
bgh01132	BLGH_03769	100000	321	0	0	1	321	1	321	4.95e-170	593
bgh01133	BLGH_01064	100000	3327	0	0	1	3327	1	3327	0.0	6144
bgh01134	BLGH_03719	100000	1101	0	0	1	1101	1	1101	0.0	2034
bgh01135	BLGH_03757	100000	13074	0	0	1	13074	1447	14520	0.0	24144
bgh01136	BLGH_06967	98995	1194	0	1	1	1182	1	1194	0.0	2128
bgh01137	BLGH_03811	100000	1059	0	0	1	1059	1	1059	0.0	1956
bgh01138	BLGH_06969	100000	912	0	0	1	912	1	912	0.0	1685
bgh01139	BLGH_03742	100000	249	0	0	1	249	1	249	3.98e-130	460
bgh01140	BLGH_03768	100000	4256	0	0	38	4293	104	4359	0.0	7860
bgh01141	BLGH_03767	100000	905	0	0	239	1143	5	909	0.0	1672
bgh01142	BLGH_04939	100000	1611	0	0	1	1611	1	1611	0.0	2976
bgh01143	BLGH_02341	100000	2016	0	0	1	2016	1	2016	0.0	3723
bgh01144	BLGH_04078	100000	576	0	0	307	882	1	576	0.0	1064
bgh01145	BLGH_04081	98642	957	1	4	1	945	1	957	0.0	1685
bgh01146	BLGH_05776	98366	857	0	1	296	1152	1	843	0.0	1493
bgh01147	BLGH_04758	100000	853	0	0	1	853	1	853	0.0	1576
bgh01147	BLGH_04758	98305	118	0	2	854	969	907	1024	8.55e-53	206
bgh01148	BLGH_05783	100000	1323	0	0	1	1323	1	1323	0.0	2444
bgh01149	BLGH_05800	100000	420	0	0	1	420	1	420	0.0	776
bgh01150	BLGH_05803	100000	1596	0	0	1	1596	1	1596	0.0	2948
bgh01151	BLGH_00740	100000	1179	0	0	1	1179	1	1179	0.0	2178
bgh01153	BLGH_00744	100000	2652	0	0	1	2652	388	3039	0.0	4898
bgh01154	BLGH_00741	98958	288	0	1	1	285	1	288	1.25e-145	512
bgh01155	BLGH_00739	100000	546	0	0	1	546	1	546	0.0	1009
bgh01156	BLGH_00742	100000	387	0	0	1	387	1	387	0.0	715
bgh01157	BLGH_00725	100000	2193	0	0	1	2193	1	2193	0.0	4050
bgh01158	BLGH_05985	100000	1632	0	0	1	1632	1	1632	0.0	3014
bgh01159	BLGH_03516	100000	426	0	0	166	591	1	426	0.0	787
bgh01161	BLGH_03649	98277	2553	2	5	1	2511	1	2553	0.0	4433
bgh01162	BLGH_01136	100000	1338	0	0	1	1338	1	1338	0.0	2471
bgh01163	BLGH_01126	100000	1524	0	0	1	1524	1	1524	0.0	2815
bgh01164	BLGH_01115	100000	258	0	0	1	258	1	258	4.10e-135	477
bgh01165	BLGH_02286	100000	1125	0	0	1	1125	1	1125	0.0	2078
bgh01166	BLGH_03648	99936	4677	0	1	1	4674	1	4677	0.0	8617
bgh01168	BLGH_01128	100000	2518	0	0	1	2518	1	2518	0.0	4650
bgh01168	BLGH_01128	99933	1499	1	0	2516	4014	2558	4056	0.0	2763
bgh01169	BLGH_01124	100000	1278	0	0	1	1278	1	1278	0.0	2361
bgh01170	BLGH_01121	100000	1179	0	0	1	1179	1	1179	0.0	2178
bgh01172	BLGH_02168	100000	1134	0	0	1	1134	1	1134	0.0	2095
bgh01173	BLGH_05166	100000	425	0	0	83	507	53	477	0.0	785
bgh01173	BLGH_05166	100000	52	0	0	1	52	1	52	2.75e-20	97.1
bgh01174	BLGH_05167	100000	543	0	0	88	630	1	543	0.0	1003
bgh01175	BLGH_03597	100000	456	0	0	1	456	1	456	0.0	843
bgh01176	BLGH_06473	100000	1224	0	0	1	1224	1	1224	0.0	2261
bgh01178	BLGH_03593	100000	862	0	0	1	862	1	862	0.0	1592
bgh01179	BLGH_06472	100000	543	0	0	1	543	1	543	0.0	1003
bgh01180	BLGH_03596	100000	1194	0	0	628	1821	430	1623	0.0	2206
bgh01180	BLGH_03596	100000	378	0	0	253	630	1	378	0.0	699
bgh01182	BLGH_03625	100000	421	0	0	342	762	924	1344	0.0	778
bgh01182	BLGH_03625	100000	343	0	0	1	343	520	862	0.0	634
bgh01183	BLGH_03598	100000	522	0	0	1	522	1	522	0.0	965
bgh01184	BLGH_03603	100000	1647	0	0	1	1647	1	1647	0.0	3042
bgh01185	BLGH_05271	99437	711	0	1	1	711	1	707	0.0	1288
bgh01186	BLGH_03608	99931	1445	0	1	1	1444	1	1445	0.0	2662
bgh01186	BLGH_03608	100000	1029	0	0	1444	2472	1573	2601	0.0	1901
bgh01187	BLGH_03601	100000	1698	0	0	1	1698	1	1698	0.0	3136
bgh01188	BLGH_03602	100000	1665	0	0	1	1665	1	1665	0.0	3075
bgh01189	BLGH_03613	100000	1437	0	0	1	1437	1	1437	0.0	2654
bgh01190	BLGH_02171	100000	1449	0	0	85	1533	109	1557	0.0	2676
bgh01190	BLGH_02171	100000	42	0	0	1	42	68	109	3.11e-14	78.7
bgh01191	BLGH_00908	100000	1383	0	0	1	1383	1	1383	0.0	2555
bgh01192	BLGH_00944	100000	2581	0	0	1	2581	1	2581	0.0	4767
bgh01193	BLGH_02721	100000	1239	0	0	1	1239	1	1239	0.0	2289
bgh01194	BLGH_02741	100000	1212	0	0	1	1212	10	1221	0.0	2239
bgh01195	BLGH_00943	100000	1446	0	0	1	1446	1	1446	0.0	2671
bgh01196	BLGH_00926	100000	906	0	0	1	906	106	1011	0.0	1674
bgh01197	BLGH_01702	100000	484	0	0	1	484	1	484	0.0	894
bgh01198	BLGH_01704	100000	841	0	0	1	841	1	841	0.0	1554
bgh01199	BLGH_00938	100000	2961	0	0	1	2961	1	2961	0.0	5469
bgh01201	BLGH_00917	100000	1539	0	0	1	1539	1	1539	0.0	2843
bgh01202	BLGH_00925	99847	653	1	0	536	1188	578	1230	0.0	1201
bgh01202	BLGH_00925	100000	535	0	0	1	535	1	535	0.0	989
bgh01203	BLGH_00915	100000	1050	0	0	1	1050	1	1050	0.0	1940
bgh01204	BLGH_00914	99960	2487	1	0	1	2487	1	2487	0.0	4588
bgh01205	BLGH_00916	100000	507	0	0	1	507	1	507	0.0	937
bgh01206	BLGH_00913	100000	4163	0	0	1	4163	700	4862	0.0	7688
bgh01206	BLGH_00913	100000	175	0	0	4206	4380	4860	5034	1.04e-87	324
bgh01207	Removed due to insufficient evidence
bgh01208	BLGH_02971	100000	1605	0	0	1	1605	1	1605	0.0	2964
bgh01210	BLGH_01242	100000	834	0	0	1	834	1	834	0.0	1541
bgh01211	BLGH_01250	99613	3361	0	1	15	3375	1	3348	0.0	6122
bgh01212	BLGH_03315	99940	4973	1	2	34	5004	86	5058	0.0	9166
bgh01212	BLGH_03315	100000	42	0	0	1	42	1	42	1.02e-13	78.7
bgh01213	BLGH_01252	100000	1260	0	0	1	1260	1	1260	0.0	2327
bgh01214	BLGH_01251	100000	735	0	0	1	735	1	735	0.0	1358
bgh01215	BLGH_01241	100000	318	0	0	1	318	1	318	2.28e-168	588
bgh01216	BLGH_05667	100000	1185	0	0	1	1185	1	1185	0.0	2189
bgh01217	BLGH_05668	100000	1224	0	0	1	1224	1	1224	0.0	2261
bgh01218	BLGH_05676	100000	891	0	0	1	891	607	1497	0.0	1646
bgh01219	BLGH_03766	100000	378	0	0	1	378	1	378	0.0	699
bgh01220	BLGH_05678	100000	2595	0	0	1	2595	1	2595	0.0	4793
bgh01221	BLGH_01865	100000	3078	0	0	1	3078	1	3078	0.0	5685
bgh01222	BLGH_05682	100000	522	0	0	1	522	1	522	0.0	965
bgh01223	BLGH_05677	100000	1158	0	0	1	1158	1	1158	0.0	2139
bgh01224	BLGH_05792	96618	414	4	6	1	409	1	409	0.0	678
bgh01225	BLGH_05794	100000	1221	0	0	1	1221	1	1221	0.0	2255
bgh01226	BLGH_00912	100000	1866	0	0	1	1866	1	1866	0.0	3446
bgh01227	BLGH_05675	100000	3577	0	0	33	3609	9	3585	0.0	6606
bgh01228	BLGH_01703	100000	667	0	0	1	667	1	667	0.0	1232
bgh01229	BLGH_05665	100000	873	0	0	1	873	1	873	0.0	1613
bgh01229	BLGH_05665	99490	588	0	1	1060	1644	874	1461	0.0	1066
bgh01230	BLGH_00642	100000	825	0	0	1	825	1	825	0.0	1524
bgh01231	BLGH_01706	100000	3798	0	0	1	3798	1	3798	0.0	7014
bgh01232	BLGH_01715	100000	1572	0	0	1	1572	1	1572	0.0	2904
bgh01233	Removed due to insufficient evidence
bgh01234	BLGH_06119	100000	880	0	0	279	1158	234	1113	0.0	1626
bgh01234	BLGH_06119	100000	209	0	0	1	209	1	209	3.41e-107	387
bgh01235	Removed due to insufficient evidence
bgh01236	BLGH_06125	100000	2481	0	0	1	2481	1	2481	0.0	4582
bgh01237	BLGH_06131	100000	1590	0	0	1	1590	1	1590	0.0	2937
bgh01238	BLGH_06133	100000	777	0	0	1	777	1	777	0.0	1435
bgh01239	BLGH_06136	100000	1026	0	0	1	1026	1	1026	0.0	1895
bgh01240	BLGH_06147	100000	727	0	0	1	727	1	727	0.0	1343
bgh01242	BLGH_06120	99749	1197	0	1	1	1194	1	1197	0.0	2191
bgh01243	BLGH_06150	100000	1182	0	0	1	1182	1	1182	0.0	2183
bgh01244	BLGH_02964	100000	624	0	0	1	624	1	624	0.0	1153
bgh01245	BLGH_06942	100000	1923	0	0	1	1923	58	1980	0.0	3552
bgh01251	Removed due to insufficient evidence
bgh01252	Removed due to insufficient evidence
bgh01253	BLGH_02960	100000	1180	0	0	357	1536	411	1590	0.0	2180
bgh01253	BLGH_02960	99722	360	0	1	1	360	1	359	0.0	658
bgh01254	BLGH_05732	97012	1004	9	12	1	1002	1	985	0.0	1668
bgh01255	BLGH_02956	100000	426	0	0	1	426	1	426	0.0	787
bgh01256	BLGH_05731	100000	1737	0	0	1	1737	1	1737	0.0	3208
bgh01257	BLGH_00955	100000	927	0	0	1	927	1	927	0.0	1712
bgh01258	BLGH_00953	100000	1344	0	0	1	1344	1	1344	0.0	2483
bgh01259	BLGH_00954	100000	1029	0	0	1	1029	1	1029	0.0	1901
bgh01260	BLGH_02468	100000	1490	0	0	134	1623	164	1653	0.0	2752
bgh01260	BLGH_02468	100000	74	0	0	1	74	94	167	5.35e-32	137
bgh01261	BLGH_02479	99707	341	0	1	1	340	1	341	1.03e-178	623
bgh01262	BLGH_02476	100000	366	0	0	1	366	1	366	0.0	676
bgh01263	BLGH_06708	100000	1569	0	0	1	1569	1	1569	0.0	2898
bgh01264	BLGH_02474	100000	369	0	0	1	369	1	369	0.0	682
bgh01265	BLGH_02460	100000	1674	0	0	1	1674	1	1674	0.0	3092
bgh01266	BLGH_06709	100000	885	0	0	1	885	1	885	0.0	1635
bgh01267	BLGH_02455	100000	1038	0	0	1	1038	1	1038	0.0	1917
bgh01268	BLGH_06706	100000	1773	0	0	1	1773	1	1773	0.0	3275
bgh01269	BLGH_00934	100000	390	0	0	1	390	1	390	0.0	721
bgh01270	BLGH_06692	99693	978	0	1	1	978	1	975	0.0	1786
bgh01271	BLGH_00060	99556	900	1	1	1	897	1	900	0.0	1637
bgh01272	BLGH_02444	99515	1857	0	1	1	1857	1	1848	0.0	3371
bgh01273	BLGH_02431	100000	1458	0	0	1	1458	1	1458	0.0	2693
bgh01274	BLGH_02432	100000	2952	0	0	1	2952	1	2952	0.0	5452
bgh01275	BLGH_02445	99945	1803	0	1	1	1803	1	1802	0.0	3323
bgh01275	BLGH_02445	100000	214	0	0	1803	2016	1872	2085	9.97e-110	396
bgh01276	BLGH_01506	100000	2775	0	0	1	2775	1	2775	0.0	5125
bgh01277	BLGH_02430	100000	915	0	0	1	915	1	915	0.0	1690
bgh01278	BLGH_03425	100000	1221	0	0	1	1221	1	1221	0.0	2255
bgh01279	BLGH_03302	100000	531	0	0	1	531	1	531	0.0	981
bgh01280	BLGH_00048	100000	1014	0	0	1	1014	1	1014	0.0	1873
bgh01281	BLGH_00051	100000	700	0	0	421	1120	1	700	0.0	1293
bgh01282	BLGH_06212	100000	348	0	0	1	348	1	348	0.0	643
bgh01283	BLGH_00036	98390	1677	0	1	1	1677	1	1650	0.0	2922
bgh01284	BLGH_06949	100000	1461	0	0	1	1461	247	1707	0.0	2699
bgh01285	BLGH_01823	100000	1230	0	0	1	1230	1	1230	0.0	2272
bgh01286	BLGH_00042	100000	1062	0	0	1	1062	1	1062	0.0	1962
bgh01287	BLGH_01821	100000	2874	0	0	1	2874	1	2874	0.0	5308
bgh01288	BLGH_05269	100000	1395	0	0	1	1395	1	1395	0.0	2577
bgh01289	BLGH_05264	100000	741	0	0	1	741	1	741	0.0	1369
bgh01290	BLGH_00040	100000	1668	0	0	1	1668	1	1668	0.0	3081
bgh01291	BLGH_05263	100000	1635	0	0	1	1635	1	1635	0.0	3020
bgh01292	BLGH_05265	100000	930	0	0	1	930	1	930	0.0	1718
bgh01293	BLGH_05275	100000	492	0	0	1	492	1	492	0.0	909
bgh01294	BLGH_00039	100000	375	0	0	1	375	1	375	0.0	693
bgh01295	BLGH_02173	100000	1821	0	0	1	1821	1	1821	0.0	3363
bgh01296	BLGH_00041	100000	669	0	0	1	669	1	669	0.0	1236
bgh01297	BLGH_06739	100000	1536	0	0	1	1536	1	1536	0.0	2837
bgh01298	BLGH_02172	100000	642	0	0	1	642	1	642	0.0	1186
bgh01299	BLGH_02174	100000	489	0	0	1	489	1	489	0.0	904
bgh01300	BLGH_00052	100000	2480	0	0	90	2569	21	2500	0.0	4580
bgh01301	BLGH_02181	100000	1188	0	0	1	1188	16	1203	0.0	2194
bgh01302	BLGH_00061	100000	717	0	0	1	717	1	717	0.0	1325
bgh01303	BLGH_00035	100000	816	0	0	1	816	175	990	0.0	1507
bgh01304	BLGH_02094	100000	2367	0	0	1	2367	1	2367	0.0	4372
bgh01305	BLGH_02092	97546	163	0	1	1	163	1	159	1.65e-74	276
bgh01306	BLGH_02086	100000	1431	0	0	1	1431	1	1431	0.0	2643
bgh01307	BLGH_02088	100000	2244	0	0	1	2244	1	2244	0.0	4145
bgh01309	BLGH_02087	100000	1088	0	0	1	1088	1	1088	0.0	2010
bgh01310	BLGH_03303	100000	2640	0	0	1	2640	1	2640	0.0	4876
bgh01311	BLGH_02084	100000	1156	0	0	1	1156	1	1156	0.0	2135
bgh01311	BLGH_02084	99850	667	0	1	1156	1821	1206	1872	0.0	1225
bgh01312	BLGH_03498	98276	348	0	1	1	342	1	348	2.45e-173	604
bgh01313	BLGH_03501	100000	2859	0	0	1	2859	1	2859	0.0	5280
bgh01314	BLGH_02093	100000	1025	0	0	11	1035	20	1044	0.0	1893
bgh01315	BLGH_00049	100000	816	0	0	490	1305	550	1365	0.0	1507
bgh01315	BLGH_00049	100000	490	0	0	1	490	1	490	0.0	905
bgh01316	BLGH_00056	100000	258	0	0	7	264	31	288	4.21e-135	477
bgh01319	BLGH_02097	100000	1071	0	0	1	1071	1	1071	0.0	1978
bgh01320	BLGH_02076	100000	362	0	0	1	362	32	393	0.0	669
bgh01321	BLGH_02067	99505	1818	0	1	1	1809	1	1818	0.0	3299
bgh01322	BLGH_02081	100000	1803	0	0	1	1803	1	1803	0.0	3330
bgh01323	BLGH_05281	100000	1257	0	0	1	1257	1	1257	0.0	2322
bgh01324	BLGH_05282	100000	2130	0	0	1	2130	1	2130	0.0	3934
bgh01325	BLGH_05286	100000	4809	0	0	1	4809	265	5073	0.0	8881
bgh01326	BLGH_06981	100000	978	0	0	1	978	1	978	0.0	1807
bgh01327	BLGH_05304	100000	1071	0	0	1	1071	1	1071	0.0	1978
bgh01328	BLGH_06980	99941	1689	0	1	260	1947	319	2007	0.0	3112
bgh01328	BLGH_06980	100000	260	0	0	1	260	1	260	2.58e-135	481
bgh01329	BLGH_05287	100000	4584	0	0	1	4584	1	4584	0.0	8466
bgh01330	BLGH_00937	98889	810	0	1	1	810	1	801	0.0	1437
bgh01332	BLGH_03747	100000	1080	0	0	1	1080	1	1080	0.0	1995
bgh01333	BLGH_06087	100000	1500	0	0	1	1500	1	1500	0.0	2771
bgh01334	BLGH_06097	100000	411	0	0	1	411	1	411	0.0	760
bgh01335	BLGH_06096	100000	3390	0	0	1	3390	1	3390	0.0	6261
bgh01336	BLGH_05541	100000	1641	0	0	1	1641	1	1641	0.0	3031
bgh01337	BLGH_05296	98261	690	0	1	1	678	1	690	0.0	1197
bgh01338	BLGH_05305	99924	1317	1	0	1	1317	1	1317	0.0	2427
bgh01339	BLGH_05307	100000	1265	0	0	1	1265	43	1307	0.0	2337
bgh01340	BLGH_03883	99045	942	0	3	1	933	1	942	0.0	1681
bgh01341	BLGH_05544	100000	622	0	0	1	622	1	622	0.0	1149
bgh01341	BLGH_05544	97080	137	0	4	623	756	667	802	1.42e-59	228
bgh01342	Removed due to insufficient evidence
bgh01343	BLGH_03890	100000	1889	0	0	17	1905	8	1896	0.0	3489
bgh01344	BLGH_03862	100000	749	0	0	8	756	74	822	0.0	1384
bgh01345	BLGH_03891	100000	756	0	0	1	756	1	756	0.0	1397
bgh01346	BLGH_03774	100000	318	0	0	1	318	1	318	2.28e-168	588
bgh01347	BLGH_03895	100000	1335	0	0	1	1335	1	1335	0.0	2466
bgh01348	BLGH_04832	100000	540	0	0	16	555	10	549	0.0	998
bgh01349	BLGH_03906	100000	1626	0	0	1	1626	1	1626	0.0	3003
bgh01350	BLGH_03907	100000	1020	0	0	1	1020	1	1020	0.0	1884
bgh01351	BLGH_01316	100000	1761	0	0	1	1761	1	1761	0.0	3253
bgh01352	BLGH_03915	100000	606	0	0	1	606	1	606	0.0	1120
bgh01353	BLGH_03764	100000	456	0	0	1	456	1	456	0.0	843
bgh01354	BLGH_03912	100000	3501	0	0	235	3735	1	3501	0.0	6466
bgh01355	BLGH_03917	100000	2577	0	0	1	2577	64	2640	0.0	4759
bgh01356	BLGH_03896	98736	949	0	3	300	1236	192	1140	0.0	1676
bgh01356	BLGH_03896	98864	88	1	0	1	88	29	116	3.11e-38	158
bgh01356	BLGH_03896	100000	56	0	0	202	257	139	194	4.12e-22	104
bgh01356	BLGH_03896	100000	28	0	0	127	154	111	138	1.51e-06	52.8
bgh01357	BLGH_05122	100000	1362	0	0	1	1362	1	1362	0.0	2516
bgh01358	BLGH_01392	100000	2021	0	0	302	2322	239	2259	0.0	3733
bgh01358	BLGH_01392	100000	240	0	0	1	240	1	240	4.04e-124	444
bgh01359	BLGH_03918	100000	2091	0	0	1	2091	1	2091	0.0	3862
bgh01360	BLGH_05080	100000	1319	0	0	1	1319	1	1319	0.0	2436
bgh01361	BLGH_03413	100000	728	0	0	32	759	11	738	0.0	1345
bgh01362	BLGH_03653	100000	360	0	0	1	360	1	360	0.0	665
bgh01363	BLGH_06852	100000	351	0	0	1	351	1	351	0.0	649
bgh01364	BLGH_03421	100000	3048	0	0	1	3048	1	3048	0.0	5629
bgh01365	BLGH_05081	100000	2007	0	0	505	2511	460	2466	0.0	3707
bgh01365	BLGH_05081	100000	463	0	0	1	463	1	463	0.0	856
bgh01367	BLGH_05079	100000	3186	0	0	1	3186	1	3186	0.0	5884
bgh01368	BLGH_01388	100000	1995	0	0	1	1995	1	1995	0.0	3685
bgh01369	BLGH_06557	100000	486	0	0	1	486	1	486	0.0	898
bgh01370	BLGH_05084	97768	672	0	1	163	819	1	672	0.0	1144
bgh01370	BLGH_05083	100000	85	0	0	1	85	148	232	2.05e-38	158
bgh01371	BLGH_05103	100000	1528	0	0	30	1557	60	1587	0.0	2822
bgh01372	BLGH_05085	100000	360	0	0	1	360	1	360	0.0	665
bgh01373	BLGH_05074	100000	822	0	0	1	822	256	1077	0.0	1519
bgh01374	BLGH_03717	98936	1692	0	1	1	1674	1	1692	0.0	3009
bgh01375	BLGH_03715	100000	1089	0	0	178	1266	1	1089	0.0	2012
bgh01376	BLGH_03431	100000	492	0	0	1	492	1	492	0.0	909
bgh01377	Removed due to insufficient evidence
bgh01378	BLGH_03415	99933	1496	1	0	1178	2673	1445	2940	0.0	2758
bgh01378	BLGH_03415	99810	527	1	0	656	1182	779	1305	0.0	968
bgh01378	BLGH_03415	100000	416	0	0	1	416	1	416	0.0	769
bgh01378	BLGH_03415	100000	245	0	0	414	658	495	739	7.75e-127	453
bgh01379	BLGH_03412	100000	1731	0	0	1	1731	1	1731	0.0	3197
bgh01380	BLGH_05218	100000	576	0	0	1	576	1	576	0.0	1064
bgh01381	BLGH_00054	99709	3780	2	1	346	4125	421	4191	0.0	6911
bgh01381	BLGH_00054	100000	324	0	0	1	324	1	324	1.46e-170	599
bgh01382	BLGH_05217	100000	1674	0	0	1	1674	1	1674	0.0	3092
bgh01383	BLGH_02233	100000	480	0	0	1	480	1	480	0.0	887
bgh01384	BLGH_02234	96785	933	0	2	1	903	1	933	0.0	1530
bgh01385	BLGH_02239	100000	390	0	0	1	390	1	390	0.0	721
bgh01386	BLGH_05922	100000	1878	0	0	1	1878	1	1878	0.0	3469
bgh01387	BLGH_05921	100000	1356	0	0	1	1356	1	1356	0.0	2505
bgh01388	BLGH_05905	100000	1899	0	0	1	1899	1	1899	0.0	3507
bgh01389	BLGH_02252	100000	1761	0	0	1	1761	1	1761	0.0	3253
bgh01389	BLGH_02252	98387	124	2	0	1813	1936	1756	1879	2.24e-56	219
bgh01390	BLGH_02264	100000	978	0	0	1	978	1	978	0.0	1807
bgh01391	BLGH_02235	98228	1185	0	1	1	1185	628	1791	0.0	2052
bgh01392	BLGH_05207	100000	897	0	0	1	897	1	897	0.0	1657
bgh01393	BLGH_05206	100000	1320	0	0	1	1320	1	1320	0.0	2438
bgh01394	BLGH_05923	100000	651	0	0	1	651	1	651	0.0	1203
bgh01394	BLGH_05923	100000	309	0	0	703	1011	652	960	7.64e-163	571
bgh01395	BLGH_03414	100000	528	0	0	1	528	1	528	0.0	976
bgh01396	BLGH_03432	100000	393	0	0	196	588	1	393	0.0	726
bgh01397	BLGH_05911	100000	2271	0	0	1204	3474	1	2271	0.0	4194
bgh01398	BLGH_03419	100000	1419	0	0	1	1419	1	1419	0.0	2621
bgh01399	BLGH_02265	100000	606	0	0	268	873	223	828	0.0	1120
bgh01399	BLGH_02265	100000	222	0	0	1	222	1	222	1.52e-114	411
bgh01400	BLGH_02268	100000	1260	0	0	1	1260	1	1260	0.0	2327
bgh01401	BLGH_03371	100000	2448	0	0	1	2448	1	2448	0.0	4521
bgh01402	BLGH_03374	100000	1230	0	0	1	1230	1	1230	0.0	2272
bgh01403	BLGH_03380	100000	2214	0	0	1	2214	1	2214	0.0	4089
bgh01404	BLGH_06554	100000	501	0	0	1	501	1	501	0.0	926
bgh01405	BLGH_06555	100000	310	0	0	1	310	1	310	6.77e-164	573
bgh01406	BLGH_06558	97942	486	1	3	1	477	1	486	0.0	833
bgh01407	BLGH_06556	97701	435	0	1	1	425	1	435	0.0	739
bgh01408	BLGH_06539	100000	354	0	0	1	354	1	354	0.0	654
bgh01409	BLGH_05741	99981	5178	0	1	1	5177	1	5178	0.0	9555
bgh01410	BLGH_05738	100000	1989	0	0	1	1989	1	1989	0.0	3674
bgh01411	BLGH_04746	100000	477	0	0	1	477	1	477	0.0	881
bgh01412	BLGH_06541	100000	495	0	0	1	495	1	495	0.0	915
bgh01412	BLGH_06546	100000	481	0	0	15	495	54	534	0.0	889
bgh01413	BLGH_00480	100000	1083	0	0	1	1083	1	1083	0.0	2001
bgh01414	BLGH_01198	100000	1356	0	0	1	1356	1	1356	0.0	2505
bgh01415	BLGH_05748	99135	1041	0	1	1	1041	1	1032	0.0	1864
bgh01415	BLGH_05748	100000	303	0	0	1042	1344	1075	1377	2.21e-159	560
bgh01416	BLGH_05212	100000	997	0	0	420	1416	471	1467	0.0	1842
bgh01416	BLGH_05212	100000	420	0	0	1	420	1	420	0.0	776
bgh01417	BLGH_05211	100000	2239	0	0	2022	4260	2100	4338	0.0	4135
bgh01417	BLGH_05211	98827	2046	0	1	1	2022	1	2046	0.0	3624
bgh01418	BLGH_04026	100000	627	0	0	1	627	1	627	0.0	1158
bgh01420	BLGH_04038	100000	1476	0	0	1	1476	1	1476	0.0	2726
bgh01421	BLGH_00949	99592	1470	0	1	1	1470	1	1464	0.0	2676
bgh01422	BLGH_02041	100000	1584	0	0	1	1584	1	1584	0.0	2926
bgh01423	BLGH_05050	100000	1851	0	0	1	1851	1	1851	0.0	3419
bgh01424	BLGH_04084	100000	1350	0	0	1	1350	1	1350	0.0	2494
bgh01425	BLGH_01311	100000	375	0	0	1	375	1	375	0.0	693
bgh01426	BLGH_01213	100000	2334	0	0	1	2334	1	2334	0.0	4311
bgh01427	BLGH_01206	99946	1843	0	1	1	1842	1	1843	0.0	3397
bgh01428	BLGH_03466	100000	3495	0	0	1	3495	1	3495	0.0	6455
bgh01429	BLGH_03638	100000	3606	0	0	1	3606	1	3606	0.0	6660
bgh01430	BLGH_06812	100000	1047	0	0	1	1047	1	1047	0.0	1934
bgh01431	BLGH_06813	99812	3195	0	1	1	3189	1	3195	0.0	5862
bgh01432	BLGH_06806	100000	1398	0	0	1	1398	1	1398	0.0	2582
bgh01433	BLGH_03039	100000	1599	0	0	1	1599	1	1599	0.0	2953
bgh01434	BLGH_06818	100000	317	0	0	215	531	104	420	1.41e-167	586
bgh01434	BLGH_06818	100000	104	0	0	1	104	1	104	3.58e-49	193
bgh01435	BLGH_06828	100000	465	0	0	1	465	1	465	0.0	859
bgh01436	BLGH_01509	100000	1878	0	0	1	1878	1	1878	0.0	3469
bgh01437	BLGH_04413	99412	1872	2	2	1	1863	1	1872	0.0	3387
bgh01438	BLGH_04418	100000	936	0	0	1	936	253	1188	0.0	1729
bgh01439	BLGH_04419	100000	1269	0	0	1	1269	1	1269	0.0	2344
bgh01440	BLGH_04417	100000	481	0	0	1	481	31	511	0.0	889
bgh01440	BLGH_04417	100000	472	0	0	543	1014	510	981	0.0	872
bgh01441	BLGH_00265	100000	900	0	0	1	900	1	900	0.0	1663
bgh01442	BLGH_00263	100000	1272	0	0	1	1272	1	1272	0.0	2350
bgh01443	BLGH_06837	100000	1026	0	0	1	1026	280	1305	0.0	1895
bgh01444	BLGH_00268	100000	1261	0	0	1	1261	160	1420	0.0	2329
bgh01444	BLGH_00268	100000	58	0	0	1262	1319	1539	1596	3.55e-23	108
bgh01445	BLGH_00275	100000	669	0	0	1	669	1	669	0.0	1236
bgh01446	BLGH_00272	100000	543	0	0	1	543	1	543	0.0	1003
bgh01447	BLGH_00273	100000	300	0	0	1	300	1	300	2.17e-158	555
bgh01449	BLGH_06836	100000	3117	0	0	1	3117	1	3117	0.0	5757
bgh01450	BLGH_02313	100000	988	0	0	1	988	1	988	0.0	1825
bgh01451	BLGH_02319	99936	1560	1	0	1	1560	1	1560	0.0	2876
bgh01452	BLGH_02288	100000	2040	0	0	1	2040	2692	4731	0.0	3768
bgh01453	BLGH_02299	100000	1407	0	0	1	1407	1	1407	0.0	2599
bgh01454	BLGH_04672	100000	1615	0	0	79	1693	1	1615	0.0	2983
bgh01455	BLGH_02305	99908	1092	0	1	22	1113	14	1104	0.0	2010
bgh01456	BLGH_04179	100000	2819	0	0	1	2819	1	2819	0.0	5206
bgh01457	BLGH_04688	100000	2790	0	0	1	2790	1	2790	0.0	5153
bgh01459	BLGH_04689	100000	981	0	0	1	981	1	981	0.0	1812
bgh01460	BLGH_06843	100000	1839	0	0	1	1839	1	1839	0.0	3397
bgh01461	BLGH_04180	100000	1231	0	0	96	1326	6	1236	0.0	2274
bgh01462	BLGH_04181	100000	1428	0	0	1	1428	1	1428	0.0	2638
bgh01463	BLGH_04187	100000	1923	0	0	1	1923	1	1923	0.0	3552
bgh01464	BLGH_04610	100000	732	0	0	1	732	1	732	0.0	1352
bgh01465	BLGH_04687	100000	1065	0	0	919	1983	1087	2151	0.0	1967
bgh01465	BLGH_04687	100000	649	0	0	270	918	351	999	0.0	1199
bgh01466	BLGH_04605	100000	945	0	0	1	945	1	945	0.0	1746
bgh01467	BLGH_06838	99937	1599	1	0	1	1599	1	1599	0.0	2948
bgh01468	BLGH_02276	100000	1308	0	0	1	1308	1	1308	0.0	2416
bgh01469	BLGH_04622	100000	528	0	0	1	528	1	528	0.0	976
bgh01470	BLGH_02281	100000	1536	0	0	1	1536	1	1536	0.0	2837
bgh01471	BLGH_04624	100000	1128	0	0	679	1806	1	1128	0.0	2084
bgh01472	BLGH_00445	100000	639	0	0	1	639	28	666	0.0	1181
bgh01473	BLGH_03288	98376	1170	0	1	62	1212	1	1170	0.0	2037
bgh01474	BLGH_05302	100000	939	0	0	1	939	1	939	0.0	1735
bgh01475	BLGH_03290	100000	1035	0	0	1	1035	1	1035	0.0	1912
bgh01476	BLGH_01896	100000	855	0	0	1	855	1	855	0.0	1580
bgh01477	BLGH_01898	100000	1485	0	0	1	1485	1	1485	0.0	2743
bgh01478	BLGH_05309	100000	1701	0	0	1	1701	73	1773	0.0	3142
bgh01479	BLGH_03297	100000	2094	0	0	1	2094	1	2094	0.0	3868
bgh01480	BLGH_04645	100000	518	0	0	1	518	31	548	0.0	957
bgh01481	BLGH_04611	100000	6528	0	0	1	6528	1	6528	0.0	12056
bgh01483	BLGH_04604	100000	909	0	0	1	909	1	909	0.0	1679
bgh01484	BLGH_05311	100000	1815	0	0	1	1815	1	1815	0.0	3352
bgh01485	BLGH_01897	100000	1269	0	0	1	1269	1	1269	0.0	2344
bgh01486	BLGH_06406	100000	492	0	0	1	492	1	492	0.0	909
bgh01487	BLGH_06405	100000	1668	0	0	1	1668	1	1668	0.0	3081
bgh01497	BLGH_04411	100000	1320	0	0	1	1320	1	1320	0.0	2438
bgh01498	BLGH_00274	100000	366	0	0	1	366	1	366	0.0	676
bgh01499	BLGH_00425	100000	3363	0	0	1	3363	1	3363	0.0	6211
bgh01500	BLGH_00419	100000	606	0	0	1	606	1	606	0.0	1120
bgh01501	BLGH_00408	100000	2781	0	0	1	2781	1	2781	0.0	5136
bgh01502	BLGH_00386	100000	308	0	0	1	308	1	308	8.03e-163	569
bgh01503	BLGH_04614	100000	1590	0	0	1	1590	1	1590	0.0	2937
bgh01504	BLGH_00399	100000	1362	0	0	1	1362	1	1362	0.0	2516
bgh01505	BLGH_00398	100000	3354	0	0	1	3354	1	3354	0.0	6194
bgh01506	BLGH_00393	100000	606	0	0	1	606	1	606	0.0	1120
bgh01507	BLGH_04617	100000	828	0	0	1	828	1	828	0.0	1530
bgh01509	BLGH_00392	100000	2487	0	0	1	2487	1	2487	0.0	4593
bgh01510	BLGH_00394	100000	565	0	0	12	576	21	585	0.0	1044
bgh01511	BLGH_04639	100000	348	0	0	1	348	1	348	0.0	643
bgh01512	BLGH_00404	100000	2718	0	0	1	2718	1	2718	0.0	5020
bgh01513	BLGH_00385	100000	432	0	0	1	432	1	432	0.0	798
bgh01514	BLGH_00373	100000	714	0	0	1	714	1	714	0.0	1319
bgh01516	BLGH_06330	100000	654	0	0	1	654	1	654	0.0	1208
bgh01518	BLGH_00395	99924	2637	2	0	19	2655	49	2685	0.0	4859
bgh01519	BLGH_00418	100000	479	0	0	1	479	1	479	0.0	885
bgh01519	BLGH_00418	99561	228	0	1	518	744	473	700	9.97e-116	414
bgh01520	BLGH_01391	100000	1880	0	0	1466	3345	1505	3384	0.0	3472
bgh01520	BLGH_01391	100000	1468	0	0	1	1468	1	1468	0.0	2712
bgh01521	BLGH_06319	100000	768	0	0	1	768	1	768	0.0	1419
bgh01522	BLGH_06318	100000	1743	0	0	1	1743	1	1743	0.0	3219
bgh01523	BLGH_06313	100000	1329	0	0	1	1329	1	1329	0.0	2455
bgh01524	BLGH_05087	100000	3620	0	0	1	3620	1	3620	0.0	6685
bgh01524	BLGH_05087	100000	113	0	0	3677	3789	3621	3733	2.63e-53	209
bgh01525	BLGH_06305	100000	1238	0	0	1	1238	1	1238	0.0	2287
bgh01526	BLGH_06338	100000	2097	0	0	1	2097	1	2097	0.0	3873
bgh01527	BLGH_06339	100000	756	0	0	1	756	337	1092	0.0	1397
bgh01528	BLGH_03441	100000	1092	0	0	1	1092	1	1092	0.0	2017
bgh01529	BLGH_06328	100000	1566	0	0	1	1566	1	1566	0.0	2892
bgh01530	BLGH_02787	100000	696	0	0	1	696	1	696	0.0	1286
bgh01532	BLGH_06312	100000	4436	0	0	1	4436	1	4436	0.0	8192
bgh01533	BLGH_06311	100000	1008	0	0	1	1008	1	1008	0.0	1862
bgh01534	BLGH_03722	100000	3129	0	0	1	3129	1	3129	0.0	5779
bgh01534	BLGH_03722	100000	301	0	0	3198	3498	3129	3429	7.53e-158	556
bgh01535	BLGH_00962	100000	2496	0	0	1	2496	1	2496	0.0	4610
bgh01536	BLGH_01471	100000	489	0	0	1	489	1	489	0.0	904
bgh01537	BLGH_01454	100000	570	0	0	1	570	1	570	0.0	1053
bgh01538	BLGH_01455	100000	1722	0	0	463	2184	1	1722	0.0	3181
bgh01539	BLGH_03728	100000	927	0	0	1	927	1	927	0.0	1712
bgh01540	BLGH_01456	100000	3634	0	0	1	3634	127	3760	0.0	6711
bgh01540	BLGH_01456	100000	49	0	0	3714	3762	3761	3809	9.87e-18	91.6
bgh01541	BLGH_00936	100000	1527	0	0	1	1527	1	1527	0.0	2820
bgh01542	BLGH_03735	100000	1059	0	0	1	1059	1	1059	0.0	1956
bgh01543	BLGH_06198	100000	675	0	0	1	675	1	675	0.0	1247
bgh01544	BLGH_06204	98462	130	0	2	322	449	1	130	8.89e-60	228
bgh01545	BLGH_06202	100000	390	0	0	1	390	1	390	0.0	721
bgh01546	BLGH_06206	100000	963	0	0	1	963	1	963	0.0	1779
bgh01547	BLGH_04635	100000	2931	0	0	1	2931	1	2931	0.0	5413
bgh01548	BLGH_04646	99764	5076	0	2	319	5382	1	5076	0.0	9297
bgh01549	BLGH_06200	100000	677	0	0	1	677	1	677	0.0	1251
bgh01550	BLGH_04650	100000	447	0	0	1	447	1	447	0.0	826
bgh01551	BLGH_00197	99164	1077	0	1	1	1068	1	1077	0.0	1930
bgh01552	BLGH_06199	100000	2013	0	0	1	2013	193	2205	0.0	3718
bgh01553	BLGH_04619	100000	1263	0	0	1	1263	1	1263	0.0	2333
bgh01554	BLGH_03512	100000	579	0	0	1	579	1	579	0.0	1070
bgh01554	BLGH_03512	100000	130	0	0	630	759	579	708	1.83e-63	241
bgh01555	BLGH_03526	100000	1476	0	0	1	1476	1	1476	0.0	2726
bgh01556	BLGH_03525	100000	373	0	0	1	373	1	373	0.0	689
bgh01556	BLGH_03525	100000	334	0	0	435	768	372	705	9.08e-177	617
bgh01557	BLGH_03962	100000	1514	0	0	854	2367	887	2400	0.0	2796
bgh01557	BLGH_03962	100000	853	0	0	1	853	1	853	0.0	1576
bgh01558	BLGH_04932	100000	2997	0	0	1	2997	1	2997	0.0	5535
bgh01559	BLGH_00335	100000	1788	0	0	1	1788	1	1788	0.0	3302
bgh01560	BLGH_04931	100000	789	0	0	1	789	1	789	0.0	1458
bgh01561	BLGH_04915	100000	1809	0	0	1	1809	1	1809	0.0	3341
bgh01562	BLGH_04916	100000	2052	0	0	1	2052	1	2052	0.0	3790
bgh01563	BLGH_02861	100000	1503	0	0	52	1554	7	1509	0.0	2776
bgh01564	BLGH_04927	100000	3177	0	0	1	3177	1	3177	0.0	5867
bgh01565	BLGH_02807	100000	777	0	0	1	777	1	777	0.0	1435
bgh01566	BLGH_02449	100000	1692	0	0	1	1692	1	1692	0.0	3125
bgh01567	BLGH_02814	100000	2265	0	0	1	2265	1	2265	0.0	4183
bgh01568	BLGH_00778	100000	1608	0	0	1	1608	1	1608	0.0	2970
bgh01570	BLGH_03247	100000	993	0	0	1	993	1	993	0.0	1834
bgh01571	BLGH_06054	100000	1107	0	0	1	1107	430	1536	0.0	2045
bgh01572	BLGH_05056	100000	1821	0	0	1	1821	1	1821	0.0	3363
bgh01573	BLGH_05051	100000	2628	0	0	1	2628	1	2628	0.0	4854
bgh01574	BLGH_06537	100000	765	0	0	1	765	1	765	0.0	1413
bgh01575	BLGH_04016	100000	777	0	0	1	777	1	777	0.0	1435
bgh01575	BLGH_03986	95882	777	32	0	1	777	4	780	0.0	1258
bgh01576	BLGH_04023	100000	2517	0	0	1	2517	1	2517	0.0	4649
bgh01577	BLGH_03244	99196	1989	0	2	1	1989	1	1973	0.0	3570
bgh01578	BLGH_04031	100000	399	0	0	1	399	1	399	0.0	737
bgh01580	BLGH_03033	100000	4066	0	0	48	4113	69	4134	0.0	7509
bgh01581	BLGH_00452	100000	387	0	0	1	387	1	387	0.0	715
bgh01583	BLGH_04030	100000	405	0	0	1	405	1	405	0.0	749
bgh01584	BLGH_03040	100000	2973	0	0	1	2973	1	2973	0.0	5491
bgh01585	BLGH_03038	100000	1107	0	0	1	1107	1	1107	0.0	2045
bgh01586	BLGH_04685	100000	2229	0	0	1	2229	202	2430	0.0	4117
bgh01587	BLGH_03032	100000	33	0	0	171	203	110	142	1.58e-09	62.1
bgh01588	BLGH_03634	100000	3126	0	0	1	3126	1	3126	0.0	5773
bgh01589	BLGH_01581	100000	1368	0	0	1	1368	61	1428	0.0	2527
bgh01590	BLGH_01580	100000	1755	0	0	1	1755	67	1821	0.0	3241
bgh01591	BLGH_00648	100000	615	0	0	1	615	64	678	0.0	1136
bgh01592	BLGH_00648	100000	3195	0	0	1	3195	931	4125	0.0	5901
bgh01592	BLGH_00648	100000	112	0	0	3246	3357	4125	4236	8.38e-53	207
bgh01593	BLGH_04397	100000	1962	0	0	1	1962	1	1962	0.0	3624
bgh01594	BLGH_03620	100000	627	0	0	1	627	1	627	0.0	1158
bgh01595	BLGH_04398	100000	405	0	0	141	545	312	716	0.0	749
bgh01595	BLGH_04398	100000	140	0	0	1	140	49	188	5.02e-69	259
bgh01595	BLGH_04398	100000	31	0	0	593	623	717	747	1.97e-08	58.4
bgh01597	BLGH_03723	100000	1026	0	0	1	1026	1	1026	0.0	1895
bgh01598	BLGH_03744	100000	1401	0	0	544	1944	1	1401	0.0	2588
bgh01599	Removed due to insufficient evidence
bgh01600	BLGH_04705	100000	1989	0	0	1	1989	28	2016	0.0	3674
bgh01601	BLGH_03621	100000	948	0	0	1	948	1	948	0.0	1751
bgh01602	BLGH_03246	100000	2400	0	0	1	2400	1	2400	0.0	4433
bgh01603	BLGH_04706	100000	1407	0	0	328	1734	1	1407	0.0	2599
bgh01604	BLGH_03218	100000	1377	0	0	1	1377	1	1377	0.0	2543
bgh01605	BLGH_03626	100000	771	0	0	1	771	1	771	0.0	1424
bgh01606	BLGH_03781	100000	1521	0	0	1	1521	1	1521	0.0	2809
bgh01607	BLGH_03628	100000	2472	0	0	1	2472	1	2472	0.0	4566
bgh01608	BLGH_05698	100000	2578	0	0	10	2587	802	3379	0.0	4761
bgh01609	BLGH_03230	100000	2316	0	0	1	2316	28	2343	0.0	4277
bgh01610	BLGH_03217	100000	1806	0	0	1	1806	1	1806	0.0	3336
bgh01611	BLGH_03630	100000	3504	0	0	1	3504	1	3504	0.0	6471
bgh01612	BLGH_03224	100000	2112	0	0	1	2112	13	2124	0.0	3901
bgh01613	BLGH_02630	100000	1590	0	0	1	1590	1	1590	0.0	2937
bgh01614	BLGH_05701	100000	1244	0	0	1	1244	1	1244	0.0	2298
bgh01614	BLGH_05701	100000	1029	0	0	1263	2291	1350	2378	0.0	1901
bgh01615	Removed due to insufficient evidence
bgh01616	BLGH_05705	99487	2337	0	1	1	2337	1	2325	0.0	4239
bgh01617	BLGH_01699	100000	1855	0	0	627	2481	660	2514	0.0	3426
bgh01617	BLGH_01699	100000	628	0	0	1	628	1	628	0.0	1160
bgh01618	Removed due to insufficient evidence
bgh01619	BLGH_00757	99890	906	1	0	223	1128	118	1023	0.0	1668
bgh01619	BLGH_00757	100000	121	0	0	1	121	1	121	2.76e-58	224
bgh01620	BLGH_01694	100000	333	0	0	1	333	1	333	1.10e-176	616
bgh01621	BLGH_01693	100000	660	0	0	1	660	1	660	0.0	1219
bgh01622	BLGH_03232	100000	1326	0	0	1	1326	1	1326	0.0	2449
bgh01623	BLGH_05743	100000	1170	0	0	1	1170	1	1170	0.0	2161
bgh01624	BLGH_00703	100000	609	0	0	1	609	154	762	0.0	1125
bgh01625	BLGH_00704	100000	990	0	0	61	1050	1	990	0.0	1829
bgh01626	BLGH_02864	100000	2907	0	0	1	2907	1	2907	0.0	5369
bgh01627	BLGH_06634	100000	2131	0	0	1	2131	748	2878	0.0	3936
bgh01628	BLGH_06551	100000	471	0	0	1	471	1	471	0.0	870
bgh01629	BLGH_06544	100000	873	0	0	1	873	1	873	0.0	1613
bgh01630	BLGH_06844	100000	2724	0	0	1	2724	1	2724	0.0	5031
bgh01631	BLGH_06842	100000	1398	0	0	1	1398	1	1398	0.0	2582
bgh01632	BLGH_06965	100000	1548	0	0	1	1548	1	1548	0.0	2859
bgh01633	BLGH_01987	100000	913	0	0	1	913	1	913	0.0	1687
bgh01634	BLGH_02425	100000	993	0	0	1	993	1	993	0.0	1834
bgh01635	BLGH_04053	100000	1131	0	0	1	1131	1	1131	0.0	2089
bgh01636	BLGH_03225	100000	1788	0	0	445	2232	490	2277	0.0	3302
bgh01636	BLGH_03225	100000	444	0	0	1	444	1	444	0.0	821
bgh01637	BLGH_01835	100000	1119	0	0	1	1119	1	1119	0.0	2067
bgh01639	BLGH_01853	100000	879	0	0	1	879	1	879	0.0	1624
bgh01640	BLGH_01860	100000	1974	0	0	1	1974	1	1974	0.0	3646
bgh01641	BLGH_01856	100000	1320	0	0	1	1320	1	1320	0.0	2438
bgh01642	BLGH_01827	100000	1002	0	0	1	1002	1	1002	0.0	1851
bgh01643	BLGH_02371	100000	1053	0	0	1	1053	1	1053	0.0	1945
bgh01644	BLGH_01830	100000	621	0	0	1	621	244	864	0.0	1147
bgh01645	BLGH_01848	100000	585	0	0	709	1293	1	585	0.0	1081
bgh01645	BLGH_01849	100000	333	0	0	262	594	313	645	4.48e-176	616
bgh01645	BLGH_01849	100000	243	0	0	1	243	1	243	4.80e-126	449
bgh01646	BLGH_01859	100000	480	0	0	1	480	1	480	0.0	887
bgh01647	BLGH_04949	100000	1578	0	0	1	1578	1	1578	0.0	2915
bgh01648	BLGH_01636	100000	1131	0	0	1	1131	1	1131	0.0	2089
bgh01649	BLGH_01861	100000	930	0	0	1	930	1	930	0.0	1718
bgh01650	BLGH_06634	100000	1497	0	0	139	1635	3127	4623	0.0	2765
bgh01650	BLGH_06634	100000	83	0	0	1	83	3045	3127	5.36e-37	154
bgh01651	BLGH_02984	100000	2265	0	0	1	2265	1	2265	0.0	4183
bgh01652	BLGH_00364	100000	936	0	0	1	936	1	936	0.0	1729
bgh01653	BLGH_04684	100000	285	0	0	1	285	13	297	4.48e-150	527
bgh01654	BLGH_06871	100000	2359	0	0	366	2724	453	2811	0.0	4357
bgh01654	BLGH_06871	99726	365	0	1	1	365	1	364	0.0	667
bgh01655	BLGH_05019	100000	660	0	0	1	660	1	660	0.0	1219
bgh01656	BLGH_05950	100000	489	0	0	1	489	1	489	0.0	904
bgh01657	BLGH_02554	100000	843	0	0	1	843	1	843	0.0	1557
bgh01658	BLGH_03450	100000	922	0	0	1	922	1	922	0.0	1703
bgh01658	BLGH_03450	100000	564	0	0	919	1482	961	1524	0.0	1042
bgh01659	BLGH_03185	100000	3075	0	0	1	3075	1	3075	0.0	5679
bgh01660	BLGH_03763	100000	2874	0	0	1	2874	1	2874	0.0	5308
bgh01661	BLGH_01914	96887	771	0	1	1	747	1	771	0.0	1269
bgh01662	BLGH_01923	100000	300	0	0	1	300	1	300	2.17e-158	555
bgh01663	BLGH_01910	100000	420	0	0	1	420	1	420	0.0	776
bgh01664	BLGH_03286	100000	1866	0	0	1	1866	1	1866	0.0	3446
bgh01667	BLGH_01901	100000	1632	0	0	1	1632	1	1632	0.0	3014
bgh01668	BLGH_00176	100000	1198	0	0	111	1308	198	1395	0.0	2213
bgh01668	BLGH_00176	100000	112	0	0	1	112	1	112	3.23e-53	207
bgh01669	BLGH_00177	100000	1203	0	0	1	1203	1	1203	0.0	2222
bgh01670	BLGH_01969	100000	1248	0	0	148	1395	31	1278	0.0	2305
bgh01670	BLGH_01969	100000	31	0	0	1	31	1	31	3.68e-08	58.4
bgh01671	BLGH_04437	99380	3870	0	1	58	3903	211	4080	0.0	6992
bgh01671	BLGH_04437	100000	57	0	0	1	57	1	57	3.66e-22	106
bgh01672	BLGH_04442	100000	879	0	0	1	879	1	879	0.0	1624
bgh01673	BLGH_05746	100000	420	0	0	1	420	1	420	0.0	776
bgh01674	BLGH_01031	100000	5103	0	0	1	5103	1	5103	0.0	9424
bgh01675	BLGH_01403	100000	477	0	0	1	477	1	477	0.0	881
bgh01676	BLGH_00557	100000	554	0	0	275	828	257	810	0.0	1024
bgh01676	BLGH_00557	100000	194	0	0	1	194	1	194	5.29e-99	359
bgh01677	BLGH_06864	100000	1155	0	0	1	1155	55	1209	0.0	2134
bgh01678	BLGH_01027	100000	1872	0	0	1	1872	1	1872	0.0	3458
bgh01679	BLGH_02217	100000	1050	0	0	1	1050	94	1143	0.0	1940
bgh01681	BLGH_00553	100000	1512	0	0	1	1512	1	1512	0.0	2793
bgh01682	BLGH_01404	100000	1565	0	0	1	1565	1	1565	0.0	2891
bgh01682	BLGH_01404	99935	1534	0	1	1608	3141	1558	3090	0.0	2826
bgh01683	BLGH_05956	100000	900	0	0	1	900	1	900	0.0	1663
bgh01684	BLGH_00769	100000	348	0	0	1	348	1	348	0.0	643
bgh01685	BLGH_03295	100000	1602	0	0	1	1602	1	1602	0.0	2959
bgh01686	BLGH_01035	100000	785	0	0	1	785	1	785	0.0	1450
bgh01687	BLGH_05958	100000	981	0	0	1	981	1	981	0.0	1812
bgh01688	BLGH_01040	100000	3070	0	0	108	3177	195	3264	0.0	5670
bgh01688	BLGH_01040	100000	107	0	0	1	107	1	107	4.77e-50	198
bgh01689	BLGH_01021	100000	1659	0	0	1	1659	1	1659	0.0	3064
bgh01690	BLGH_00561	100000	2103	0	0	148	2250	79	2181	0.0	3884
bgh01690	BLGH_00561	100000	79	0	0	1	79	1	79	1.24e-34	147
bgh01691	BLGH_05505	100000	1494	0	0	1	1494	1	1494	0.0	2760
bgh01692	BLGH_02810	100000	1320	0	0	1	1320	1	1320	0.0	2438
bgh01693	BLGH_01025	100000	2231	0	0	1	2231	1	2231	0.0	4120
bgh01693	BLGH_01025	99846	651	0	1	2231	2880	2326	2976	0.0	1195
bgh01694	BLGH_05957	100000	534	0	0	1	534	1	534	0.0	987
bgh01695	BLGH_02808	100000	1224	0	0	1	1224	1	1224	0.0	2261
bgh01696	BLGH_05959	100000	490	0	0	1	490	1	490	0.0	905
bgh01696	BLGH_05959	100000	486	0	0	490	975	529	1014	0.0	898
bgh01697	BLGH_01037	99777	2688	0	1	1	2682	31	2718	0.0	4926
bgh01698	BLGH_06821	100000	723	0	0	1	723	1	723	0.0	1336
bgh01699	BLGH_00768	100000	605	0	0	71	675	41	645	0.0	1118
bgh01699	BLGH_00768	100000	42	0	0	1	42	1	42	1.34e-14	78.7
bgh01700	BLGH_02396	100000	1592	0	0	1	1592	58	1649	0.0	2940
bgh01701	BLGH_00016	100000	1226	0	0	1	1226	1	1226	0.0	2265
bgh01701	BLGH_00016	99721	1076	0	1	1275	2347	1227	2302	0.0	1967
bgh01702	BLGH_06810	100000	234	0	0	1	234	1	234	8.10e-122	433
bgh01703	BLGH_00014	100000	636	0	0	1	636	1	636	0.0	1175
bgh01704	BLGH_06816	100000	963	0	0	1	963	1	963	0.0	1779
bgh01705	Removed due to insufficient evidence
bgh01706	BLGH_02766	100000	927	0	0	1	927	1	927	0.0	1712
bgh01707	BLGH_04449	100000	321	0	0	1	321	1	321	4.95e-170	593
bgh01708	BLGH_06590	100000	912	0	0	1	912	1	912	0.0	1685
bgh01709	BLGH_01727	100000	738	0	0	1	738	1	738	0.0	1363
bgh01710	BLGH_02771	100000	1538	0	0	1	1538	1	1538	0.0	2841
bgh01710	BLGH_02771	100000	750	0	0	1537	2286	1579	2328	0.0	1386
bgh01711	BLGH_02607	100000	411	0	0	310	720	442	852	0.0	760
bgh01711	BLGH_02607	96815	314	4	4	1	311	1	311	1.98e-147	520
bgh01712	BLGH_00017	100000	1065	0	0	1	1065	1	1065	0.0	1967
bgh01713	BLGH_02605	100000	1077	0	0	1	1077	1	1077	0.0	1989
bgh01715	BLGH_02786	100000	393	0	0	82	474	148	540	0.0	726
bgh01715	BLGH_02786	100000	81	0	0	1	81	1	81	1.94e-36	150
bgh01716	BLGH_01963	100000	339	0	0	361	699	1	339	1.10e-179	627
bgh01717	BLGH_00667	100000	303	0	0	1	303	1	303	4.72e-160	560
bgh01718	BLGH_05256	99488	1758	0	1	1	1749	13	1770	0.0	3188
bgh01719	BLGH_00015	100000	843	0	0	1	843	1	843	0.0	1557
bgh01721	BLGH_04648	100000	243	0	0	1	243	1	243	8.38e-127	449
bgh01722	BLGH_05260	100000	834	0	0	1	834	1	834	0.0	1541
bgh01723	BLGH_02746	99904	1042	0	1	1	1041	1	1042	0.0	1917
bgh01724	BLGH_04525	100000	1137	0	0	1	1137	1	1137	0.0	2100
bgh01725	BLGH_04641	100000	1798	0	0	1	1798	1	1798	0.0	3321
bgh01725	BLGH_04641	100000	1155	0	0	1795	2949	1858	3012	0.0	2134
bgh01726	BLGH_05259	100000	927	0	0	1	927	1	927	0.0	1712
bgh01727	BLGH_03486	100000	672	0	0	1	672	1	672	0.0	1242
bgh01728	BLGH_04649	100000	339	0	0	1	339	1	339	5.17e-180	627
bgh01729	BLGH_04468	100000	1065	0	0	1	1065	1	1065	0.0	1967
bgh01730	BLGH_04530	100000	1590	0	0	1	1590	1	1590	0.0	2937
bgh01731	BLGH_01100	100000	1052	0	0	1	1052	1	1052	0.0	1943
bgh01731	BLGH_01100	100000	577	0	0	1113	1689	1053	1629	0.0	1066
bgh01732	BLGH_04467	100000	1731	0	0	1	1731	91	1821	0.0	3197
bgh01735	BLGH_06361	100000	663	0	0	1	663	1	663	0.0	1225
bgh01736	BLGH_06355	100000	1982	0	0	1	1982	7	1988	0.0	3661
bgh01736	BLGH_06355	100000	1471	0	0	1983	3453	2043	3513	0.0	2717
bgh01737	BLGH_03096	99478	1149	0	1	1	1143	1	1149	0.0	2084
bgh01738	BLGH_01092	99982	5468	0	1	66	5532	68	5535	0.0	10091
bgh01739	BLGH_00158	100000	1767	0	0	1	1767	1	1767	0.0	3264
bgh01740	BLGH_01333	99974	3888	0	1	1	3888	1	3887	0.0	7173
bgh01741	BLGH_06360	100000	2634	0	0	172	2805	1	2634	0.0	4865
bgh01742	BLGH_02116	100000	480	0	0	1	480	1	480	0.0	887
bgh01743	BLGH_06363	100000	1827	0	0	1	1827	55	1881	0.0	3374
bgh01744	BLGH_03654	100000	942	0	0	79	1020	1	942	0.0	1740
bgh01745	BLGH_06365	100000	1764	0	0	1	1764	1	1764	0.0	3258
bgh01746	BLGH_01102	100000	1491	0	0	1	1491	1	1491	0.0	2754
bgh01749	BLGH_05796	100000	252	0	0	1	252	1	252	1.41e-131	466
bgh01750	BLGH_02109	100000	282	0	0	1	282	1	282	2.06e-148	521
bgh01751	BLGH_00157	100000	4290	0	0	1	4290	1	4290	0.0	7923
bgh01752	BLGH_02765	100000	976	0	0	1	976	1	976	0.0	1803
bgh01753	BLGH_00367	98885	3858	1	9	1	3816	1	3858	0.0	6848
bgh01753	BLGH_00367	100000	173	0	0	3857	4029	3857	4029	1.24e-86	320
bgh01754	BLGH_03097	100000	591	0	0	1	591	1	591	0.0	1092
bgh01755	BLGH_04462	100000	420	0	0	1	420	1	420	0.0	776
bgh01756	BLGH_00362	100000	672	0	0	61	732	10	681	0.0	1242
bgh01757	BLGH_05257	100000	4116	0	0	1	4116	1	4116	0.0	7601
bgh01759	BLGH_01587	100000	330	0	0	1	330	1	330	5.06e-175	610
bgh01760	BLGH_05252	100000	825	0	0	1	825	187	1011	0.0	1524
bgh01761	BLGH_00369	100000	447	0	0	1	447	1	447	0.0	826
bgh01762	BLGH_03951	100000	1374	0	0	1	1374	1	1374	0.0	2538
bgh01763	BLGH_00352	100000	1212	0	0	1	1212	40	1251	0.0	2239
bgh01764	BLGH_06110	99840	1878	0	1	1	1875	1	1878	0.0	3448
bgh01765	BLGH_00351	100000	3372	0	0	1	3372	1	3372	0.0	6228
bgh01766	BLGH_03462	100000	3201	0	0	1	3201	1	3201	0.0	5912
bgh01767	BLGH_06756	100000	1665	0	0	1	1665	1	1665	0.0	3075
bgh01768	BLGH_06755	100000	1080	0	0	1	1080	1	1080	0.0	1995
bgh01769	BLGH_00359	100000	1665	0	0	1	1665	76	1740	0.0	3075
bgh01771	BLGH_02323	100000	1059	0	0	1	1059	58	1116	0.0	1956
bgh01772	BLGH_06109	100000	3258	0	0	1	3258	1	3258	0.0	6017
bgh01773	BLGH_05369	100000	1182	0	0	1	1182	1	1182	0.0	2183
bgh01774	BLGH_02679	100000	450	0	0	1	450	1	450	0.0	832
bgh01775	BLGH_01086	100000	409	0	0	58	466	1	409	0.0	756
bgh01776	BLGH_03256	100000	369	0	0	1	369	1	369	0.0	682
bgh01777	BLGH_06696	100000	704	0	0	1	704	1	704	0.0	1301
bgh01778	BLGH_02267	99065	321	0	1	1	318	1	321	6.38e-164	573
bgh01779	BLGH_06108	100000	702	0	0	1	702	25	726	0.0	1297
bgh01781	BLGH_03280	99844	3846	0	1	1	3846	1	3840	0.0	7064
bgh01782	BLGH_01522	100000	312	0	0	1	312	1	312	4.83e-165	577
bgh01783	BLGH_03682	99523	1257	0	1	1	1251	1	1257	0.0	2283
bgh01784	BLGH_02399	100000	636	0	0	1	636	1	636	0.0	1175
bgh01785	BLGH_02266	100000	1554	0	0	1	1554	1	1554	0.0	2870
bgh01786	BLGH_01052	100000	833	0	0	1	833	1	833	0.0	1539
bgh01786	BLGH_01052	100000	102	0	0	832	933	896	997	8.30e-48	189
bgh01787	BLGH_06854	100000	1614	0	0	1	1614	1	1614	0.0	2981
bgh01788	BLGH_02117	100000	381	0	0	1	381	1	381	0.0	704
bgh01789	BLGH_06641	100000	828	0	0	1	828	13	840	0.0	1530
bgh01790	BLGH_04452	100000	741	0	0	1	741	1	741	0.0	1369
bgh01791	BLGH_01520	100000	1500	0	0	1	1500	1	1500	0.0	2771
bgh01792	BLGH_03174	100000	4101	0	0	1	4101	1	4101	0.0	7574
bgh01793	BLGH_02400	100000	1299	0	0	160	1458	199	1497	0.0	2399
bgh01793	BLGH_02400	100000	145	0	0	1	145	1	145	1.63e-71	268
bgh01794	BLGH_00422	100000	978	0	0	10	987	7	984	0.0	1807
bgh01795	BLGH_06523	100000	1809	0	0	1	1809	1	1809	0.0	3341
bgh01797	BLGH_02504	100000	1401	0	0	1	1401	1	1401	0.0	2588
bgh01798	BLGH_00431	100000	1719	0	0	1	1719	1	1719	0.0	3175
bgh01800	BLGH_04450	100000	321	0	0	1	321	1	321	4.95e-170	593
bgh01801	BLGH_02403	100000	2490	0	0	1	2490	538	3027	0.0	4599
bgh01802	BLGH_00426	100000	948	0	0	1	948	1	948	0.0	1751
bgh01803	BLGH_00430	100000	955	0	0	1	955	28	982	0.0	1764
bgh01803	BLGH_00430	99882	849	1	0	952	1800	1060	1908	0.0	1563
bgh01804	BLGH_01622	100000	1221	0	0	1	1221	19	1239	0.0	2255
bgh01805	BLGH_04447	100000	945	0	0	1	945	1	945	0.0	1746
bgh01806	BLGH_00427	100000	1155	0	0	1	1155	1	1155	0.0	2134
bgh01808	BLGH_05720	100000	1809	0	0	1	1809	1	1809	0.0	3341
bgh01809	BLGH_04451	100000	639	0	0	1	639	1	639	0.0	1181
bgh01810	BLGH_05722	100000	1929	0	0	1	1929	1	1929	0.0	3563
bgh01813	BLGH_00413	100000	768	0	0	1	768	19	786	0.0	1419
bgh01813	BLGH_00420	99870	768	1	0	1	768	19	786	0.0	1413
bgh01814	BLGH_01621	100000	1143	0	0	1	1143	1	1143	0.0	2111
bgh01815	BLGH_04153	100000	869	0	0	578	1446	626	1494	0.0	1605
bgh01815	BLGH_04153	100000	562	0	0	1	562	1	562	0.0	1038
bgh01816	BLGH_02552	100000	3195	0	0	1	3195	1	3195	0.0	5901
bgh01817	BLGH_04961	100000	1653	0	0	1	1653	1	1653	0.0	3053
bgh01819	BLGH_01596	100000	1605	0	0	1	1605	1	1605	0.0	2964
bgh01820	BLGH_04957	100000	2622	0	0	1	2622	1	2622	0.0	4843
bgh01821	BLGH_06728	100000	3027	0	0	1	3027	304	3330	0.0	5590
bgh01822	BLGH_02553	100000	1170	0	0	1	1170	1	1170	0.0	2161
bgh01823	BLGH_04950	100000	1392	0	0	1	1392	1	1392	0.0	2571
bgh01824	BLGH_02802	99857	701	0	1	93	792	170	870	0.0	1288
bgh01824	BLGH_02802	100000	92	0	0	4	95	16	107	2.54e-42	171
bgh01825	BLGH_00198	100000	354	0	0	1	354	1	354	0.0	654
bgh01826	BLGH_06450	100000	2392	0	0	24	2415	48	2439	0.0	4418
bgh01827	BLGH_00680	100000	1410	0	0	1	1410	721	2130	0.0	2604
bgh01828	BLGH_06302	100000	1497	0	0	1	1497	106	1602	0.0	2765
bgh01829	BLGH_00976	100000	312	0	0	1	312	232	543	4.83e-165	577
bgh01830	BLGH_00977	100000	1431	0	0	1	1431	1	1431	0.0	2643
bgh01831	BLGH_05687	100000	734	0	0	1	734	1	734	0.0	1356
bgh01831	BLGH_05687	100000	71	0	0	782	852	734	804	1.29e-30	132
bgh01832	BLGH_00975	100000	264	0	0	1055	1318	1	264	1.39e-137	488
bgh01832	BLGH_00974	100000	147	0	0	574	720	147	1	1.52e-72	272
bgh01833	BLGH_00066	100000	552	0	0	1	552	1	552	0.0	1020
bgh01834	BLGH_06454	100000	438	0	0	1	438	1	438	0.0	809
bgh01835	BLGH_03188	100000	720	0	0	1	720	1	720	0.0	1330
bgh01836	BLGH_05692	100000	1589	0	0	146	1734	185	1773	0.0	2935
bgh01836	BLGH_05692	100000	147	0	0	1	147	1	147	1.50e-72	272
bgh01837	BLGH_00627	100000	702	0	0	1	702	73	774	0.0	1297
bgh01837	BLGH_00627	100000	76	0	0	703	778	846	921	2.68e-33	141
bgh01838	BLGH_00065	100000	711	0	0	1	711	1	711	0.0	1314
bgh01839	BLGH_02818	99037	2181	12	5	1	2172	1	2181	0.0	3903
bgh01840	BLGH_04268	100000	1560	0	0	1	1560	1	1560	0.0	2881
bgh01841	BLGH_00629	100000	2991	0	0	1	2991	1	2991	0.0	5524
bgh01842	BLGH_01597	100000	2851	0	0	1	2851	1	2851	0.0	5265
bgh01842	BLGH_01597	99818	548	0	1	2852	3399	2952	3498	0.0	1005
bgh01843	BLGH_03186	100000	648	0	0	1	648	1	648	0.0	1197
bgh01844	BLGH_06264	100000	1842	0	0	1	1842	1	1842	0.0	3402
bgh01845	BLGH_06263	100000	2112	0	0	1	2112	1	2112	0.0	3901
bgh01846	BLGH_00631	100000	534	0	0	1	534	3922	4455	0.0	987
bgh01847	BLGH_05529	100000	2187	0	0	1	2187	13	2199	0.0	4039
bgh01848	BLGH_05696	100000	4785	0	0	1	4785	268	5052	0.0	8837
bgh01849	BLGH_00628	100000	793	0	0	1	793	1	793	0.0	1465
bgh01850	BLGH_04678	100000	2985	0	0	1	2985	1	2985	0.0	5513
bgh01851	BLGH_04674	100000	264	0	0	1	264	1	264	1.94e-138	488
bgh01853	BLGH_04667	100000	1434	0	0	706	2139	1	1434	0.0	2649
bgh01854	BLGH_05527	100000	726	0	0	1	726	1	726	0.0	1341
bgh01855	BLGH_04170	97403	693	0	1	1	693	1	675	0.0	1164
bgh01856	BLGH_04663	100000	1177	0	0	204	1380	141	1317	0.0	2174
bgh01856	BLGH_04663	100000	144	0	0	1	144	1	144	5.55e-71	267
bgh01857	BLGH_04661	100000	1314	0	0	1	1314	1	1314	0.0	2427
bgh01858	BLGH_04666	100000	684	0	0	112	795	1	684	0.0	1264
bgh01859	BLGH_04673	99364	1888	0	1	1	1888	1	1876	0.0	3410
bgh01859	BLGH_04673	100000	299	0	0	1889	2187	1931	2229	6.07e-157	553
bgh01860	BLGH_00037	100000	429	0	0	1	429	1	429	0.0	793
bgh01861	BLGH_01515	100000	209	0	0	1	209	1	209	7.21e-108	387
bgh01862	BLGH_03407	98854	2094	0	1	1	2070	1	2094	0.0	3712
bgh01863	BLGH_07015	100000	1740	0	0	1	1740	1	1740	0.0	3214
bgh01864	BLGH_00887	100000	255	0	0	1	255	1	255	1.89e-133	472
bgh01865	BLGH_00885	100000	2811	0	0	1	2811	1	2811	0.0	5192
bgh01866	BLGH_00884	100000	1377	0	0	10	1386	4	1380	0.0	2543
bgh01867	BLGH_02256	100000	489	0	0	1	489	1	489	0.0	904
bgh01868	BLGH_02250	100000	915	0	0	1	915	1	915	0.0	1690
bgh01869	BLGH_02908	100000	858	0	0	1	858	1	858	0.0	1585
bgh01870	Removed due to insufficient evidence
bgh01871	BLGH_00784	99947	1902	1	0	44	1945	17	1918	0.0	3507
bgh01871	BLGH_00784	99928	1389	0	1	1945	3332	2019	3407	0.0	2558
bgh01872	BLGH_02008	100000	1731	0	0	1	1731	1	1731	0.0	3197
bgh01873	BLGH_05708	100000	1552	0	0	1	1552	1	1552	0.0	2867
bgh01874	Removed due to insufficient evidence
bgh01875	BLGH_00752	100000	897	0	0	1	897	1	897	0.0	1657
bgh01877	BLGH_05204	100000	387	0	0	1	387	1	387	0.0	715
bgh01878	BLGH_05203	100000	498	0	0	1	498	1	498	0.0	920
bgh01879	BLGH_00453	100000	735	0	0	1	735	1	735	0.0	1358
bgh01880	BLGH_04536	100000	1848	0	0	1	1848	37	1884	0.0	3413
bgh01881	BLGH_04545	100000	978	0	0	1	978	1	978	0.0	1807
bgh01882	BLGH_01526	100000	609	0	0	1	609	1	609	0.0	1125
bgh01883	BLGH_01601	100000	1089	0	0	1	1089	265	1353	0.0	2012
bgh01884	BLGH_02932	98558	1248	0	4	1	1230	1	1248	0.0	2189
bgh01885	BLGH_03406	100000	1080	0	0	1	1080	1	1080	0.0	1995
bgh01886	BLGH_05709	100000	3249	0	0	1	3249	82	3330	0.0	6000
bgh01887	BLGH_01689	100000	1587	0	0	64	1650	250	1836	0.0	2931
bgh01887	BLGH_01689	100000	46	0	0	1	46	149	194	2.00e-16	86.1
bgh01889	BLGH_01695	100000	2386	0	0	1	2386	1	2386	0.0	4407
bgh01889	BLGH_01695	100000	656	0	0	2387	3042	2420	3075	0.0	1212
bgh01890	BLGH_06731	100000	2976	0	0	1	2976	1	2976	0.0	5496
bgh01891	BLGH_03662	100000	2049	0	0	1	2049	1	2049	0.0	3784
bgh01892	BLGH_03690	100000	4395	0	0	1	4395	10	4404	0.0	8117
bgh01893	BLGH_03686	100000	450	0	0	1	450	1	450	0.0	832
bgh01894	BLGH_03670	100000	1911	0	0	1	1911	1	1911	0.0	3530
bgh01895	BLGH_03668	100000	1314	0	0	1	1314	1	1314	0.0	2427
bgh01896	BLGH_03661	100000	1845	0	0	1	1845	1	1845	0.0	3408
bgh01897	BLGH_04486	100000	603	0	0	949	1551	1	603	0.0	1114
bgh01898	BLGH_00759	100000	2653	0	0	174	2826	153	2805	0.0	4900
bgh01898	BLGH_00759	100000	61	0	0	115	175	1	61	1.58e-24	113
bgh01899	BLGH_01698	100000	1062	0	0	1	1062	1	1062	0.0	1962
bgh01900	BLGH_06793	99905	1053	1	0	1	1053	1	1053	0.0	1940
bgh01901	BLGH_01234	100000	1866	0	0	1	1866	1	1866	0.0	3446
bgh01902	BLGH_01235	100000	198	0	0	1	198	1	198	6.91e-102	366
[truncated: 7,092 more rows]

## Sheet: Table S4
Table S4: Manually currated orthology relationships between RACE1 and DH14
DH14			RACE1
Gene ID	Scaffold	Orthogroup	Gene ID	Contig	Orthogroup	Syntenic block ID	Rearrangement?	Comment
BLGH_00001	scaffold_16	OG0000747	BGHR1_14024	tig00005276	OG0000747	sb034
BLGH_00002	scaffold_16	OG0000748	BGHR1_14023	tig00005276	OG0000748	sb034
BLGH_00003	scaffold_16	OG0000749	BGHR1_14022	tig00005276	OG0000749	sb034
BLGH_00004	scaffold_16	OG0000750	BGHR1_14021	tig00005276	OG0000750	sb034
BLGH_00005	scaffold_16	OG0000751	BGHR1_14020	tig00005276	OG0000751	sb034
BLGH_00006	scaffold_16	OG0000752	BGHR1_14019	tig00005276	OG0000752	sb034
BLGH_00007	scaffold_16	OG0000753	BGHR1_14018	tig00005276	OG0000753	sb034
BLGH_00008	scaffold_16	OG0000754	BGHR1_14017	tig00005276	OG0000754	sb034
BLGH_00009	scaffold_16	OG0000755	BGHR1_14016	tig00005276	OG0000755	sb034
BLGH_00010	scaffold_16	OG0000756	BGHR1_14015	tig00005276	OG0000756	sb034
BLGH_00011	scaffold_16	OG0000757	BGHR1_14014	tig00005276	OG0000757	sb034
BLGH_00012	scaffold_16	OG0000758	BGHR1_14013	tig00005276	OG0000758	sb034
BLGH_00013	scaffold_16	OG0000759	BGHR1_14012	tig00005276	OG0000759	sb034
BLGH_00014	scaffold_16	OG0000760	BGHR1_14011	tig00005276	OG0000760	sb034
BLGH_00015	scaffold_16	OG0000761	BGHR1_14010	tig00005276	OG0000761	sb034
BLGH_00016	scaffold_16	OG0000762	BGHR1_14009	tig00005276	OG0000762	sb034
BLGH_00017	scaffold_16	OG0000763	BGHR1_14008	tig00005276	OG0000763	sb034
BLGH_00018	scaffold_16	OG0000764	BGHR1_14007	tig00005276	OG0000764	sb034
BLGH_00019	scaffold_16	OG0000765	BGHR1_14006	tig00005276	OG0000765	sb034
BLGH_00020	scaffold_16	OG0000766	BGHR1_14005	tig00005276	OG0000766	sb034
BLGH_00021	scaffold_16	OG0000767	BGHR1_14004	tig00005276	OG0000767	sb034
BLGH_00022	scaffold_16	OG0000768	BGHR1_14003	tig00005276	OG0000768	sb034
BLGH_00023	scaffold_16	OG0000011	BGHR1_14002	tig00005276	OG0000011	sb034
BLGH_00024	scaffold_16	OG0000011	BGHR1_14001	tig00005276	OG0000011	sb034
BLGH_00025	scaffold_16	OG0000011	BGHR1_14000	tig00005276	OG0000011	sb034
BLGH_00026	scaffold_16	OG0000011	BGHR1_13999	tig00005276	OG0006589	sb034
BLGH_00027	scaffold_16	OG0000011	BGHR1_13998	tig00005276	OG0000011	sb034
BLGH_00028	scaffold_16	OG0000011	BGHR1_13996	tig00005276	OG0000011	sb034
BLGH_00029	scaffold_16	OG0000011	-	-	-	?
BLGH_00030	scaffold_16	OG0000011	BGHR1_16979	tig00005329	OG0000011	sb068
BLGH_00031	scaffold_16	OG0000011	BGHR1_16978	tig00005329	OG0000011	sb068
BLGH_00032	scaffold_16	OG0000011	BGHR1_16977	tig00005329	OG0000011	sb068
BLGH_00033	scaffold_16	OG0000011	BGHR1_16565	tig00005327	OG0000011	sb067
BLGH_00034	scaffold_16	OG0000011	BGHR1_16566	tig00005327	OG0000011	sb067
BLGH_00035	scaffold_16	OG0000769	BGHR1_16567	tig00005327	OG0000769	sb067
BLGH_00036	scaffold_16	OG0000770	BGHR1_16568	tig00005327	OG0000770	sb067
BLGH_00037	scaffold_16	OG0000771	BGHR1_16569	tig00005327	OG0000771	sb067
BLGH_00038	scaffold_16	OG0000772	BGHR1_16570	tig00005327	OG0000772	sb067
BLGH_00039	scaffold_16	OG0000773	BGHR1_16571	tig00005327	OG0000773	sb067
BLGH_00040	scaffold_16	OG0000774	BGHR1_16572	tig00005327	OG0000774	sb067
BLGH_00041	scaffold_16	OG0000775	BGHR1_16573	tig00005327	OG0000775	sb067
BLGH_00042	scaffold_16	OG0000776	BGHR1_16574	tig00005327	OG0000776	sb067
BLGH_00043	scaffold_16	OG0000777	BGHR1_16575	tig00005327	OG0000777	sb067
BLGH_00044	scaffold_16	OG0000778	BGHR1_16576	tig00005327	OG0000778	sb067
BLGH_00045	scaffold_16	OG0000779	BGHR1_16577	tig00005327	OG0000779	sb067
BLGH_00046	scaffold_16	OG0000780	BGHR1_16578	tig00005327	OG0000780	sb067
BLGH_00047	scaffold_16	OG0000781	BGHR1_16579	tig00005327	OG0000781	sb067
BLGH_00048	scaffold_16	OG0000782	BGHR1_16580	tig00005327	OG0000782	sb067
BLGH_00049	scaffold_16	OG0000783	BGHR1_16581	tig00005327	OG0000783	sb067
BLGH_00050	scaffold_16	OG0000784	BGHR1_16582	tig00005327	OG0000784	sb067
BLGH_00051	scaffold_16	OG0000785	BGHR1_16583	tig00005327	OG0000785	sb067
BLGH_00052	scaffold_16	OG0000786	BGHR1_16584	tig00005327	OG0000786	sb067
BLGH_00053	scaffold_16	OG0000787	BGHR1_16585	tig00005327	OG0000787	sb067
BLGH_00054	scaffold_16	OG0000788	BGHR1_16586	tig00005327	OG0000788	sb067
BLGH_00055	scaffold_16	OG0000789	BGHR1_16587	tig00005327	OG0000789	sb067
BLGH_00056	scaffold_16	OG0000790	BGHR1_16588	tig00005327	OG0000790	sb067
BLGH_00057	scaffold_16	OG0000791	BGHR1_16589	tig00005327	OG0000791	sb067
BLGH_00058	scaffold_16	OG0000792	BGHR1_16590	tig00005327	OG0000792	sb067		model split in DH14
BLGH_00059	scaffold_16	OG0006330	BGHR1_16590	tig00005327	OG0000792	sb067		model split in DH14
BLGH_00060	scaffold_16	OG0000793	BGHR1_16591	tig00005327	OG0000793	sb067
BLGH_00061	scaffold_16	OG0000068	BGHR1_16592	tig00005327	OG0000068	sb067
BLGH_00062	scaffold_16	OG0000068	BGHR1_16593	tig00005327	OG0000068	sb067
BLGH_00063	scaffold_16	OG0000068	BGHR1_16594	tig00005327	OG0000068	sb067
BLGH_00064	scaffold_16	OG0000794	BGHR1_16595	tig00005327	OG0000794	sb067
BLGH_00065	scaffold_16	OG0000795	BGHR1_16596	tig00005327	OG0000795	sb067
BLGH_00066	scaffold_16	OG0000796	BGHR1_16597	tig00005327	OG0000796	sb067
BLGH_00067	scaffold_16	OG0000797	BGHR1_16598	tig00005327	OG0000797	sb067
BLGH_00068	scaffold_16	OG0000798	BGHR1_16599	tig00005327	OG0000798	sb067
BLGH_00069	scaffold_16	OG0000799	BGHR1_16600	tig00005327	OG0000799	sb067
BLGH_00070	scaffold_16	OG0000800	BGHR1_16601	tig00005327	OG0000800	sb067
BLGH_00071	scaffold_16	OG0000801	BGHR1_16602	tig00005327	OG0000801	sb067
BLGH_00072	scaffold_16	OG0000802	BGHR1_16603	tig00005327	OG0000802	sb067
BLGH_00073	scaffold_16	OG0000803	BGHR1_16604	tig00005327	OG0000803	sb067
BLGH_00074	scaffold_16	OG0000804	BGHR1_16605	tig00005327	OG0000804	sb067
BLGH_00075	scaffold_16	OG0000805	BGHR1_16606	tig00005327	OG0000805	sb067
BLGH_00076	scaffold_16	OG0000806	BGHR1_16608	tig00005327	OG0000806	sb067
BLGH_00077	scaffold_16	OG0000807	BGHR1_16609	tig00005327	OG0000807	sb067
BLGH_00078	scaffold_16	OG0000808	BGHR1_16610	tig00005327	OG0000808	sb067
BLGH_00079	scaffold_16	OG0000809	BGHR1_16611	tig00005327	OG0000809	sb067
BLGH_00080	scaffold_16	OG0000810	BGHR1_16612	tig00005327	OG0000810	sb067
BLGH_00081	scaffold_16	OG0000811	BGHR1_16613	tig00005327	OG0000811	sb067
BLGH_00082	scaffold_16	OG0000812	BGHR1_16614	tig00005327	OG0000812	sb067
BLGH_00083	scaffold_16	OG0000813	BGHR1_16615	tig00005327	OG0000813	sb067
BLGH_00084	scaffold_16	OG0000814	BGHR1_16616	tig00005327	OG0000814	sb067
BLGH_00085	scaffold_16	OG0000815	BGHR1_16617	tig00005327	OG0000815	sb067
BLGH_00086	scaffold_16	OG0000816	BGHR1_16618	tig00005327	OG0000816	sb067
BLGH_00087	scaffold_16	OG0000817	BGHR1_16619	tig00005327	OG0000817	sb067
BLGH_00088	scaffold_16	OG0000818	BGHR1_16620	tig00005327	OG0000818	sb067
BLGH_00089	scaffold_16	OG0000819	BGHR1_16621	tig00005327	OG0000819	sb067
BLGH_00090	scaffold_16	OG0000820	BGHR1_16622	tig00005327	OG0000820	sb067
BLGH_00091	scaffold_16	OG0000821	BGHR1_16623	tig00005327	OG0000821	sb067
BLGH_00092	scaffold_16	OG0000822	BGHR1_16624	tig00005327	OG0000822	sb067
BLGH_00093	scaffold_16	OG0000823	BGHR1_16625	tig00005327	OG0000823	sb067
BLGH_00094	scaffold_16	OG0000824	BGHR1_16626	tig00005327	OG0000824	sb067
BLGH_00095	scaffold_16	OG0000131	BGHR1_16631	tig00005327	OG0000131	sb067
BLGH_00096	scaffold_16	OG0000825	BGHR1_16628	tig00005327	OG0000825	sb067
BLGH_00097	scaffold_16	OG0000826	BGHR1_16629	tig00005327	OG0000826	sb067
BLGH_00098	scaffold_16	OG0000827	BGHR1_16630	tig00005327	OG0000827	sb067
BLGH_00099	scaffold_16	OG0000131	BGHR1_16627	tig00005327	OG0000131	sb067
BLGH_00100	scaffold_16	OG0000828	BGHR1_16632	tig00005327	OG0000828	sb067
BLGH_00101	scaffold_16	OG0000829	BGHR1_16633	tig00005327	OG0000829	sb067
BLGH_00102	scaffold_16	OG0000830	BGHR1_16635	tig00005327	OG0000830	sb067
BLGH_00103	scaffold_16	OG0000831	BGHR1_16636	tig00005327	OG0000831	sb067
BLGH_00104	scaffold_16	OG0000832	BGHR1_16637	tig00005327	OG0000832	sb067
BLGH_00105	scaffold_16	OG0000833	BGHR1_16638	tig00005327	OG0000833	sb067
BLGH_00106	scaffold_16	OG0006331	-	-	-	sb067
BLGH_00107	scaffold_16	OG0000834	BGHR1_16639	tig00005327	OG0000834	sb067
BLGH_00108	scaffold_16	OG0000835	BGHR1_16640	tig00005327	OG0000835	sb067
BLGH_00109	scaffold_16	OG0000836	BGHR1_16641	tig00005327	OG0000836	sb067
BLGH_00110	scaffold_16	OG0000837	BGHR1_16642	tig00005327	OG0000837	sb067
BLGH_00111	scaffold_16	OG0000838	BGHR1_16643	tig00005327	OG0000838	sb067
BLGH_00112	scaffold_16	OG0000839	BGHR1_16644	tig00005327	OG0000839	sb067
BLGH_00113	scaffold_16	OG0000840	BGHR1_16645	tig00005327	OG0000840	sb067
BLGH_00114	scaffold_16	OG0000841	BGHR1_16646	tig00005327	OG0000841	sb067
BLGH_00115	scaffold_16	OG0000842	BGHR1_16647	tig00005327	OG0000842	sb067		model split in DH14
BLGH_00116	scaffold_16	OG0006332	BGHR1_16647	tig00005327	OG0000842	sb067		model split in DH14
BLGH_00117	scaffold_16	OG0000843	BGHR1_16648	tig00005327	OG0000843	sb067
BLGH_00118	scaffold_16	OG0000844	BGHR1_16649	tig00005327	OG0000844	sb067
BLGH_00119	scaffold_16	OG0000845	BGHR1_16650	tig00005327	OG0000845	sb067
BLGH_00120	scaffold_16	OG0000846	BGHR1_16651	tig00005327	OG0000846	sb067
BLGH_00121	scaffold_16	OG0000847	BGHR1_16652	tig00005327	OG0000847	sb067
BLGH_00122	scaffold_16	OG0000848	BGHR1_16653	tig00005327	OG0000848	sb067
BLGH_00123	scaffold_16	OG0000849	BGHR1_16655	tig00005327	OG0000849	sb067
BLGH_00124	scaffold_16	OG0000850	BGHR1_16656	tig00005327	OG0000850	sb067
BLGH_00125	scaffold_16	OG0000851	BGHR1_16657	tig00005327	OG0000851	sb067
BLGH_00126	scaffold_16	OG0000852	BGHR1_16658	tig00005327	OG0000852	sb067
BLGH_00127	scaffold_16	OG0000853	BGHR1_16659	tig00005327	OG0000853	sb067
BLGH_00128	scaffold_16	OG0000854	BGHR1_16660	tig00005327	OG0000854	sb067
BLGH_00129	scaffold_16	OG0000855	BGHR1_16661	tig00005327	OG0000855	sb067
BLGH_00130	scaffold_16	OG0000856	BGHR1_16662	tig00005327	OG0000856	sb067
BLGH_00131	scaffold_16	OG0000857	BGHR1_16663	tig00005327	OG0000857	sb067
BLGH_00132	scaffold_16	OG0000858	BGHR1_16664	tig00005327	OG0000858	sb067
BLGH_00133	scaffold_16	OG0000859	BGHR1_16665	tig00005327	OG0000859	sb067
BLGH_00134	scaffold_16	OG0000860	BGHR1_16666	tig00005327	OG0000860	sb067
BLGH_00135	scaffold_16	OG0000861	BGHR1_16667	tig00005327	OG0000861	sb067
BLGH_00136	scaffold_16	OG0000862	BGHR1_16668	tig00005327	OG0000862	sb067
BLGH_00137	scaffold_16	OG0000863	BGHR1_16669	tig00005327	OG0000863	sb067
BLGH_00138	scaffold_16	OG0000864	BGHR1_16670	tig00005327	OG0000864	sb067
BLGH_00139	scaffold_16	OG0000865	BGHR1_16671	tig00005327	OG0000865	sb067
BLGH_00140	scaffold_16	OG0000866	BGHR1_16672	tig00005327	OG0000866	sb067
BLGH_00141	scaffold_16	OG0000867	BGHR1_16673	tig00005327	OG0000867	sb067
BLGH_00142	scaffold_16	OG0000868	BGHR1_16674	tig00005327	OG0000868	sb067
BLGH_00143	scaffold_16	OG0000869	BGHR1_16675	tig00005327	OG0000869	sb067
BLGH_00144	scaffold_16	OG0000870	BGHR1_16676	tig00005327	OG0000870	sb067
BLGH_00145	scaffold_16	OG0000871	BGHR1_16677	tig00005327	OG0000871	sb067
BLGH_00146	scaffold_16	OG0000872	BGHR1_16678	tig00005327	OG0000872	sb067
BLGH_00147	scaffold_16	OG0000873	BGHR1_16679	tig00005327	OG0000873	sb067
BLGH_00148	scaffold_16	OG0000874	BGHR1_16680	tig00005327	OG0000874	sb067
BLGH_00149	scaffold_16	OG0000875	BGHR1_16681	tig00005327	OG0000875	sb067
BLGH_00150	scaffold_16	OG0000876	BGHR1_16682	tig00005327	OG0000876	sb067
BLGH_00151	scaffold_16	OG0000877	BGHR1_16683	tig00005327	OG0000877	sb067
BLGH_00152	scaffold_16	OG0000878	BGHR1_16684	tig00005327	OG0000878	sb067
BLGH_00153	scaffold_16	OG0000132	BGHR1_16685	tig00005327	OG0000132	sb067
BLGH_00154	scaffold_16	OG0000132	BGHR1_16686	tig00005327	OG0000132	sb067
BLGH_00155	scaffold_16	OG0000879	BGHR1_16687	tig00005327	OG0000879	sb067
BLGH_00156	scaffold_16	OG0000880	BGHR1_16688	tig00005327	OG0000880	sb067
BLGH_00157	scaffold_16	OG0000881	BGHR1_16689	tig00005327	OG0000881	sb067
BLGH_00158	scaffold_16	OG0000882	BGHR1_16690	tig00005327	OG0000882	sb067
BLGH_00159	scaffold_16	OG0000883	BGHR1_16691	tig00005327	OG0000883	sb067
BLGH_00160	scaffold_16	OG0000884	BGHR1_16692	tig00005327	OG0000884	sb067
BLGH_00161	scaffold_16	OG0000885	BGHR1_16693	tig00005327	OG0000885	sb067
BLGH_00162	scaffold_16	OG0000886	BGHR1_16694	tig00005327	OG0000886	sb067
BLGH_00163	scaffold_16	OG0000887	BGHR1_16695	tig00005327	OG0000887	sb067
BLGH_00164	scaffold_16	OG0000888	BGHR1_16696	tig00005327	OG0000888	sb067
BLGH_00165	scaffold_16	OG0000013	BGHR1_16697	tig00005327	OG0000013	sb067
BLGH_00166	scaffold_16	OG0000889	BGHR1_16698	tig00005327	OG0000889	sb067
BLGH_00167	scaffold_16	OG0000890	BGHR1_16699	tig00005327	OG0000890	sb067
BLGH_00168	scaffold_16	OG0000891	BGHR1_16701	tig00005327	OG0000891	sb067
BLGH_00169	scaffold_16	OG0000892	BGHR1_16703	tig00005327	OG0000892	sb067
BLGH_00170	scaffold_16	OG0000893	BGHR1_16704	tig00005327	OG0000893	sb067
BLGH_00171	scaffold_16	OG0000894	BGHR1_16705	tig00005327	OG0000894	sb067
BLGH_00172	scaffold_16	OG0000895	BGHR1_16706	tig00005327	OG0000895	sb067
BLGH_00173	scaffold_16	OG0000896	BGHR1_16707	tig00005327	OG0000896	sb067
BLGH_00174	scaffold_16	OG0000897	BGHR1_16708	tig00005327	OG0000897	sb067
BLGH_00175	scaffold_16	OG0000898	BGHR1_16709	tig00005327	OG0000898	sb067
BLGH_00176	scaffold_16	OG0000899	BGHR1_16710	tig00005327	OG0000899	sb067
BLGH_00177	scaffold_16	OG0000900	BGHR1_16711	tig00005327	OG0000900	sb067
BLGH_00178	scaffold_16	OG0000901	BGHR1_16712	tig00005327	OG0000901	sb067
BLGH_00179	scaffold_16	OG0000902	BGHR1_16713	tig00005327	OG0000902	sb067
BLGH_00180	scaffold_16	OG0000903	BGHR1_16714	tig00005327	OG0000903	sb067
BLGH_00181	scaffold_16	OG0000904	BGHR1_16715	tig00005327	OG0000904	sb067
BLGH_00182	scaffold_16	OG0000905	BGHR1_16716	tig00005327	OG0000905	sb067
BLGH_00183	scaffold_16	OG0000010	BGHR1_16717	tig00005327	OG0000010	sb067
BLGH_00184	scaffold_16	OG0000906	BGHR1_16718	tig00005327	OG0000906	sb067
BLGH_00185	scaffold_16	OG0000907	BGHR1_16719	tig00005327	OG0000907	sb067
BLGH_00186	scaffold_16	OG0000908	BGHR1_16721	tig00005327	OG0000908	sb067
BLGH_00187	scaffold_16	OG0000909	BGHR1_16722	tig00005327	OG0000909	sb067
BLGH_00188	scaffold_16	OG0000910	BGHR1_16723	tig00005327	OG0000910	sb067
BLGH_00189	scaffold_16	OG0000911	BGHR1_16724	tig00005327	OG0000911	sb067
BLGH_00190	scaffold_16	OG0000912	BGHR1_16725	tig00005327	OG0000912	sb067
BLGH_00191	scaffold_16	OG0000133	BGHR1_16726	tig00005327	OG0000133	sb067
BLGH_00192	scaffold_16	OG0000913	BGHR1_16727	tig00005327	OG0000913	sb067
BLGH_00193	scaffold_16	OG0000914	BGHR1_16728	tig00005327	OG0000914	sb067
BLGH_00194	scaffold_16	OG0000915	BGHR1_16729	tig00005327	OG0000915	sb067
BLGH_00195	scaffold_16	OG0000916	BGHR1_16730	tig00005327	OG0000916	sb067
BLGH_00196	scaffold_16	OG0000917	BGHR1_16731	tig00005327	OG0000917	sb067
BLGH_00197	scaffold_16	OG0000918	BGHR1_16732	tig00005327	OG0000918	sb067
BLGH_00198	scaffold_16	OG0000919	BGHR1_16733	tig00005327	OG0000919	sb067
BLGH_00199	scaffold_16	OG0000920	BGHR1_16734	tig00005327	OG0000920	sb067
BLGH_00200	scaffold_16	OG0000921	BGHR1_16735	tig00005327	OG0000921	sb067
BLGH_00201	scaffold_16	OG0000922	BGHR1_16736	tig00005327	OG0000922	sb067
BLGH_00202	scaffold_16	OG0000923	BGHR1_16737	tig00005327	OG0000923	sb067
BLGH_00203	scaffold_16	OG0000924	BGHR1_16738	tig00005327	OG0000924	sb067
BLGH_00204	scaffold_16	OG0000925	BGHR1_16739	tig00005327	OG0000925	sb067
BLGH_00205	scaffold_16	OG0000926	BGHR1_16740	tig00005327	OG0000926	sb067
BLGH_00206	scaffold_16	OG0000927	BGHR1_16741	tig00005327	OG0000927	sb067
BLGH_00207	scaffold_16	OG0000928	BGHR1_16742	tig00005327	OG0000928	sb067
BLGH_00208	scaffold_16	OG0000929	BGHR1_16743	tig00005327	OG0000929	sb067
BLGH_00209	scaffold_16	OG0000930	BGHR1_16744	tig00005327	OG0000930	sb067
BLGH_00210	scaffold_16	OG0000931	BGHR1_16745	tig00005327	OG0000931	sb067
BLGH_00211	scaffold_16	OG0000932	BGHR1_16746	tig00005327	OG0000932	sb067
BLGH_00212	scaffold_16	OG0000933	BGHR1_16747	tig00005327	OG0000933	sb067
BLGH_00213	scaffold_16	OG0000934	BGHR1_16748	tig00005327	OG0000934	sb067
BLGH_00214	scaffold_16	OG0000134	BGHR1_16749	tig00005327	OG0000134	sb067
BLGH_00215	scaffold_16	OG0000935	BGHR1_16750	tig00005327	OG0000935	sb067
BLGH_00216	scaffold_16	OG0000936	BGHR1_16751	tig00005327	OG0000936	sb067
BLGH_00217	scaffold_16	OG0000937	BGHR1_16752	tig00005327	OG0000937	sb067
BLGH_00218	scaffold_16	OG0000938	BGHR1_16753	tig00005327	OG0000938	sb067
BLGH_00219	scaffold_16	OG0000939	BGHR1_16754	tig00005327	OG0000939	sb067
BLGH_00220	scaffold_16	OG0000940	BGHR1_16755	tig00005327	OG0000940	sb067
BLGH_00221	scaffold_16	OG0000941	BGHR1_16756	tig00005327	OG0000941	sb067
BLGH_00222	scaffold_16	OG0000942	BGHR1_16757	tig00005327	OG0000942	sb067
BLGH_00223	scaffold_16	OG0000135	BGHR1_16758	tig00005327	OG0000135	sb067
BLGH_00224	scaffold_16	OG0000135	BGHR1_16760	tig00005327	OG0000135	sb067
BLGH_00225	scaffold_16	OG0000943	BGHR1_16761	tig00005327	OG0000943	sb067
BLGH_00226	scaffold_16	OG0000944	BGHR1_16762	tig00005327	OG0000944	sb067
BLGH_00227	scaffold_16	OG0000945	BGHR1_16763	tig00005327	OG0000945	sb067
BLGH_00228	scaffold_16	OG0000946	BGHR1_16764	tig00005327	OG0000946	sb067
BLGH_00229	scaffold_16	OG0000947	BGHR1_16765	tig00005327	OG0000947	sb067
BLGH_00230	scaffold_16	OG0000948	BGHR1_16766	tig00005327	OG0000948	sb067
BLGH_00231	scaffold_16	OG0000949	BGHR1_16767	tig00005327	OG0000949	sb067
BLGH_00232	scaffold_16	OG0000950	BGHR1_16768	tig00005327	OG0000950	sb067
BLGH_00233	scaffold_16	OG0000951	BGHR1_16769	tig00005327	OG0000951	sb067
BLGH_00234	scaffold_16	OG0000952	BGHR1_16770	tig00005327	OG0000952	sb067
BLGH_00235	scaffold_16	OG0000953	BGHR1_16771	tig00005327	OG0000953	sb067
BLGH_00236	scaffold_16	OG0000954	BGHR1_16772	tig00005327	OG0000954	sb067
BLGH_00237	scaffold_16	OG0000955	BGHR1_16773	tig00005327	OG0000955	sb067
BLGH_00238	scaffold_16	OG0000956	BGHR1_16774	tig00005327	OG0000956	sb067
BLGH_00239	scaffold_16	OG0000957	BGHR1_16775	tig00005327	OG0000957	sb067
BLGH_00240	scaffold_16	OG0000958	BGHR1_16776	tig00005327	OG0000958	sb067
BLGH_00241	scaffold_16	OG0000959	BGHR1_16777	tig00005327	OG0000959	sb067
BLGH_00242	scaffold_16	OG0000960	BGHR1_16778	tig00005327	OG0000960	sb067
BLGH_00243	scaffold_16	OG0000961	BGHR1_16779	tig00005327	OG0000961	sb067
BLGH_00244	scaffold_16	OG0000962	BGHR1_16780	tig00005327	OG0000962	sb067
BLGH_00245	scaffold_16	OG0000963	BGHR1_16781	tig00005327	OG0000963	sb067
BLGH_00246	scaffold_16	OG0000964	BGHR1_16782	tig00005327	OG0000964	sb067
BLGH_00247	scaffold_16	OG0000965	BGHR1_16783	tig00005327	OG0000965	sb067
BLGH_00248	scaffold_16	OG0000966	BGHR1_16784	tig00005327	OG0000966	sb067
BLGH_00249	scaffold_16	OG0000967	BGHR1_16785	tig00005327	OG0000967	sb067
BLGH_00250	scaffold_16	OG0000968	BGHR1_16786	tig00005327	OG0000968	sb067
BLGH_00251	scaffold_16	OG0000969	BGHR1_16787	tig00005327	OG0000969	sb067
BLGH_00252	scaffold_16	OG0000970	BGHR1_16788	tig00005327	OG0000970	sb067
BLGH_00253	scaffold_16	OG0000971	BGHR1_16789	tig00005327	OG0000971	sb067
BLGH_00254	scaffold_16	OG0000972	BGHR1_16790	tig00005327	OG0000972	sb067
BLGH_00255	scaffold_16	OG0000973	BGHR1_16791	tig00005327	OG0000973	sb067
BLGH_00256	scaffold_16	OG0000974	BGHR1_16792	tig00005327	OG0000974	sb067
BLGH_00257	scaffold_16	OG0000975	BGHR1_16793	tig00005327	OG0000975	sb067
BLGH_00258	scaffold_16	OG0000976	BGHR1_16794	tig00005327	OG0000976	sb067
BLGH_00259	scaffold_16	OG0000977	BGHR1_16795	tig00005327	OG0000977	sb067
BLGH_00260	scaffold_16	OG0000978	BGHR1_16796	tig00005327	OG0000978	sb067
BLGH_00261	scaffold_16	OG0000979	BGHR1_16797	tig00005327	OG0000979	sb067
BLGH_00262	scaffold_16	OG0000980	BGHR1_16798	tig00005327	OG0000980	sb067
BLGH_00263	scaffold_16	OG0000981	BGHR1_16799	tig00005327	OG0000981	sb067
BLGH_00264	scaffold_16	OG0000982	BGHR1_16800	tig00005327	OG0000982	sb067
BLGH_00265	scaffold_16	OG0000983	BGHR1_16801	tig00005327	OG0000983	sb067
BLGH_00266	scaffold_16	OG0000984	BGHR1_16802	tig00005327	OG0000984	sb067
BLGH_00267	scaffold_16	OG0000985	BGHR1_16803	tig00005327	OG0000985	sb067
BLGH_00268	scaffold_16	OG0000986	BGHR1_16804	tig00005327	OG0000986	sb067
BLGH_00269	scaffold_16	OG0000987	BGHR1_16805	tig00005327	OG0000987	sb067
BLGH_00270	scaffold_16	OG0000988	BGHR1_16806	tig00005327	OG0000988	sb067
BLGH_00271	scaffold_16	OG0000989	BGHR1_16807	tig00005327	OG0000989	sb067
BLGH_00272	scaffold_16	OG0000990	BGHR1_16808	tig00005327	OG0000990	sb067
BLGH_00273	scaffold_16	OG0000991	BGHR1_16809	tig00005327	OG0000991	sb067
BLGH_00274	scaffold_16	OG0000992	BGHR1_16810	tig00005327	OG0000992	sb067
BLGH_00275	scaffold_16	OG0000993	BGHR1_16811	tig00005327	OG0000993	sb067
BLGH_00276	scaffold_16	OG0000994	BGHR1_16812	tig00005327	OG0000994	sb067
BLGH_00277	scaffold_16	OG0000995	BGHR1_16813	tig00005327	OG0000995	sb067
BLGH_00278	scaffold_16	OG0000996	BGHR1_16814	tig00005327	OG0000996	sb067
BLGH_00279	scaffold_16	OG0000997	BGHR1_16815	tig00005327	OG0000997	sb067
BLGH_00280	scaffold_16	OG0000998	BGHR1_16816	tig00005327	OG0000998	sb067
BLGH_00281	scaffold_16	OG0000999	BGHR1_16817	tig00005327	OG0000999	sb067
BLGH_00282	scaffold_16	OG0001000	BGHR1_16818	tig00005327	OG0001000	sb067
BLGH_00283	scaffold_16	OG0001001	BGHR1_16819	tig00005327	OG0001001	sb067
BLGH_00284	scaffold_16	OG0001002	BGHR1_16820	tig00005327	OG0001002	sb067
BLGH_00285	scaffold_16	OG0001003	BGHR1_16821	tig00005327	OG0001003	sb067
BLGH_00286	scaffold_16	OG0001004	BGHR1_16822	tig00005327	OG0001004	sb067
BLGH_00287	scaffold_16	OG0001005	BGHR1_16823	tig00005327	OG0001005	sb067
BLGH_00288	scaffold_16	OG0001006	BGHR1_16824	tig00005327	OG0001006	sb067
BLGH_00289	scaffold_16	OG0000136	BGHR1_16825	tig00005327	OG0000136	sb067
BLGH_00290	scaffold_16	OG0001007	BGHR1_16826	tig00005327	OG0001007	sb067
BLGH_00291	scaffold_16	OG0001008	BGHR1_16827	tig00005327	OG0001008	sb067
BLGH_00292	scaffold_16	OG0001009	BGHR1_16828	tig00005327	OG0001009	sb067
BLGH_00293	scaffold_16	OG0001010	BGHR1_16829	tig00005327	OG0001010	sb067
BLGH_00294	scaffold_16	OG0000136	BGHR1_16830	tig00005327	OG0000136	sb067
BLGH_00295	scaffold_16	OG0000044	BGHR1_16831	tig00005327	OG0000044	sb067
BLGH_00296	scaffold_16	OG0001011	BGHR1_16832	tig00005327	OG0001011	sb067
BLGH_00297	scaffold_16	OG0001012	BGHR1_16833	tig00005327	OG0001012	sb067
BLGH_00298	scaffold_16	OG0001013	BGHR1_16834	tig00005327	OG0001013	sb067
BLGH_00299	scaffold_16	OG0001014	BGHR1_16835	tig00005327	OG0001014	sb067
BLGH_00300	scaffold_16	OG0001015	BGHR1_16836	tig00005327	OG0001015	sb067
BLGH_00301	scaffold_16	OG0001016	BGHR1_16837	tig00005327	OG0001016	sb067
BLGH_00302	scaffold_16	OG0001017	BGHR1_16838	tig00005327	OG0001017	sb067
BLGH_00303	scaffold_16	OG0001018	BGHR1_16839	tig00005327	OG0001018	sb067
BLGH_00304	scaffold_16	OG0001019	BGHR1_16840	tig00005327	OG0001019	sb067
BLGH_00305	scaffold_16	OG0001020	BGHR1_16841	tig00005327	OG0001020	sb067
BLGH_00306	scaffold_16	OG0001021	BGHR1_16842	tig00005327	OG0001021	sb067
BLGH_00307	scaffold_16	OG0001022	BGHR1_16843	tig00005327	OG0001022	sb067
BLGH_00308	scaffold_16	OG0001023	BGHR1_16844	tig00005327	OG0001023	sb067
BLGH_00309	scaffold_16	OG0001024	BGHR1_16845	tig00005327	OG0001024	sb067
BLGH_00310	scaffold_16	OG0001025	BGHR1_16846	tig00005327	OG0001025	sb067
BLGH_00311	scaffold_16	OG0001026	BGHR1_16847	tig00005327	OG0001026	sb067
BLGH_00312	scaffold_16	OG0001027	BGHR1_16848	tig00005327	OG0001027	sb067
BLGH_00313	scaffold_16	OG0001028	BGHR1_16849	tig00005327	OG0001028	sb067
BLGH_00314	scaffold_16	OG0000137	BGHR1_16850	tig00005327	OG0000137	sb067
BLGH_00315	scaffold_16	OG0001029	BGHR1_16851	tig00005327	OG0001029	sb067
BLGH_00316	scaffold_16	OG0000137	BGHR1_16852	tig00005327	OG0000137	sb067
BLGH_00317	scaffold_16	OG0001030	BGHR1_16853	tig00005327	OG0001030	sb067
BLGH_00318	scaffold_16	OG0001031	BGHR1_16854	tig00005327	OG0001031	sb067
BLGH_00319	scaffold_16	OG0001032	BGHR1_16855	tig00005327	OG0001032	sb067
BLGH_00320	scaffold_16	OG0001033	BGHR1_16856	tig00005327	OG0001033	sb067
BLGH_00321	scaffold_16	OG0001034	BGHR1_16857	tig00005327	OG0001034	sb067
BLGH_00322	scaffold_16	OG0001035	BGHR1_16858	tig00005327	OG0001035	sb067
BLGH_00323	scaffold_16	OG0001036	BGHR1_16859	tig00005327	OG0001036	sb067
BLGH_00324	scaffold_16	OG0001037	BGHR1_16860	tig00005327	OG0001037	sb067
BLGH_00325	scaffold_16	OG0001038	BGHR1_16861	tig00005327	OG0001038	sb067
BLGH_00326	scaffold_16	OG0001039	BGHR1_16862	tig00005327	OG0001039	sb067
BLGH_00327	scaffold_16	OG0001040	BGHR1_16863	tig00005327	OG0001040	sb067
BLGH_00328	scaffold_16	OG0001041	BGHR1_16864	tig00005327	OG0001041	sb067
BLGH_00329	scaffold_16	OG0001042	BGHR1_16865	tig00005327	OG0001042	sb067
BLGH_00330	scaffold_16	OG0001043	BGHR1_16866	tig00005327	OG0001043	sb067
BLGH_00331	scaffold_16	OG0001044	BGHR1_16867	tig00005327	OG0001044	sb067
BLGH_00332	scaffold_16	OG0000138	BGHR1_16868	tig00005327	OG0000138	sb067
BLGH_00333	scaffold_16	OG0001045	BGHR1_16869	tig00005327	OG0001045	sb067
BLGH_00334	scaffold_16	OG0001046	BGHR1_16870	tig00005327	OG0001046	sb067
BLGH_00335	scaffold_16	OG0001047	BGHR1_16871	tig00005327	OG0001047	sb067
BLGH_00336	scaffold_16	OG0001048	BGHR1_16872	tig00005327	OG0001048	sb067
BLGH_00337	scaffold_16	OG0001049	BGHR1_16873	tig00005327	OG0001049	sb067
BLGH_00338	scaffold_16	OG0001050	BGHR1_16874	tig00005327	OG0001050	sb067
BLGH_00339	scaffold_16	OG0001051	BGHR1_16875	tig00005327	OG0001051	sb067
BLGH_00340	scaffold_16	OG0001052	BGHR1_16876	tig00005327	OG0001052	sb067
BLGH_00341	scaffold_16	OG0001053	BGHR1_16877	tig00005327	OG0001053	sb067
BLGH_00342	scaffold_16	OG0001054	BGHR1_16878	tig00005327	OG0001054	sb067
BLGH_00343	scaffold_16	OG0001055	BGHR1_16879	tig00005327	OG0001055	sb067
BLGH_00344	scaffold_16	OG0001056	BGHR1_16880	tig00005327	OG0001056	sb067
BLGH_00345	scaffold_16	OG0001057	BGHR1_16881	tig00005327	OG0001057	sb067
BLGH_00346	scaffold_16	OG0006333	-	-	-	sb067
BLGH_00347	scaffold_16	OG0001058	BGHR1_16882	tig00005327	OG0001058	sb067
BLGH_00348	scaffold_16	OG0001059	BGHR1_16883	tig00005327	OG0001059	sb067
BLGH_00349	scaffold_16	OG0001060	BGHR1_16884	tig00005327	OG0001060	sb067
BLGH_00350	scaffold_16	OG0001061	BGHR1_16885	tig00005327	OG0001061	sb067
BLGH_00351	scaffold_16	OG0001062	BGHR1_16886	tig00005327	OG0001062	sb067
BLGH_00352	scaffold_16	OG0001063	BGHR1_16887	tig00005327	OG0001063	sb067
BLGH_00353	scaffold_16	OG0001064	BGHR1_16888	tig00005327	OG0001064	sb067
BLGH_00354	scaffold_16	OG0001065	BGHR1_16889	tig00005327	OG0001065	sb067
BLGH_00355	scaffold_16	OG0001066	BGHR1_16890	tig00005327	OG0001066	sb067
BLGH_00356	scaffold_16	OG0001067	BGHR1_16891	tig00005327	OG0001067	sb067
BLGH_00357	scaffold_16	OG0001068	BGHR1_16892	tig00005327	OG0001068	sb067
BLGH_00358	scaffold_16	OG0001069	BGHR1_16893	tig00005327	OG0001069	sb067
BLGH_00359	scaffold_16	OG0001070	BGHR1_16894	tig00005327	OG0001070	sb067
BLGH_00360	scaffold_16	OG0001071	BGHR1_16895	tig00005327	OG0001071	sb067
BLGH_00361	scaffold_16	OG0001072	BGHR1_16896	tig00005327	OG0001072	sb067
BLGH_00362	scaffold_16	OG0000133	BGHR1_16897	tig00005327	OG0000133	sb067
BLGH_00363	scaffold_16	OG0001073	BGHR1_16899	tig00005327	OG0001073	sb067
BLGH_00364	scaffold_16	OG0001074	BGHR1_16900	tig00005327	OG0001074	sb067
BLGH_00365	scaffold_16	OG0001075	BGHR1_16901	tig00005327	OG0001075	sb067
BLGH_00366	scaffold_16	OG0001076	BGHR1_16902	tig00005327	OG0001076	sb067
BLGH_00367	scaffold_16	OG0001077	BGHR1_16903	tig00005327	OG0001077	sb067
BLGH_00368	scaffold_16	OG0001078	BGHR1_16904	tig00005327	OG0001078	sb067
BLGH_00369	scaffold_16	OG0001079	BGHR1_16905	tig00005327	OG0001079	sb067
BLGH_00370	scaffold_16	OG0001080	BGHR1_16906	tig00005327	OG0001080	sb067
BLGH_00371	scaffold_16	OG0001081	BGHR1_16907	tig00005327	OG0001081	sb067
BLGH_00372	scaffold_16	OG0001082	BGHR1_16908	tig00005327	OG0001082	sb067
BLGH_00373	scaffold_16	OG0001083	BGHR1_16909	tig00005327	OG0001083	sb067
BLGH_00374	scaffold_16	OG0001084	BGHR1_16910	tig00005327	OG0001084	sb067
BLGH_00375	scaffold_16	OG0001085	BGHR1_16911	tig00005327	OG0001085	sb067
BLGH_00376	scaffold_16	OG0001086	BGHR1_16912	tig00005327	OG0001086	sb067
BLGH_00377	scaffold_16	OG0001087	BGHR1_16913	tig00005327	OG0001087	sb067
BLGH_00378	scaffold_16	OG0000139	BGHR1_16914	tig00005327	OG0000139	sb067
BLGH_00379	scaffold_16	OG0001088	BGHR1_16915	tig00005327	OG0001088	sb067
BLGH_00380	scaffold_16	OG0000139	BGHR1_16916	tig00005327	OG0000139	sb067
BLGH_00381	scaffold_16	OG0001089	BGHR1_16917	tig00005327	OG0001089	sb067
BLGH_00382	scaffold_16	OG0006334	-	-	-	sb067
BLGH_00383	scaffold_16	OG0001090	BGHR1_16918	tig00005327	OG0001090	sb067
BLGH_00384	scaffold_16	OG0001091	BGHR1_16919	tig00005327	OG0001091	sb067
BLGH_00385	scaffold_16	OG0001092	BGHR1_16920	tig00005327	OG0001092	sb067
BLGH_00386	scaffold_16	OG0001093	BGHR1_16921	tig00005327	OG0001093	sb067
BLGH_00387	scaffold_16	OG0001094	BGHR1_16922	tig00005327	OG0001094	sb067
BLGH_00388	scaffold_16	OG0001095	BGHR1_16923	tig00005327	OG0001095	sb067
BLGH_00389	scaffold_16	OG0001096	BGHR1_16924	tig00005327	OG0001096	sb067
BLGH_00390	scaffold_16	OG0000134	BGHR1_16925	tig00005327	OG0000134	sb067
BLGH_00391	scaffold_16	OG0001097	BGHR1_16926	tig00005327	OG0001097	sb067
BLGH_00392	scaffold_16	OG0001098	BGHR1_16927	tig00005327	OG0001098	sb067
BLGH_00393	scaffold_16	OG0001099	BGHR1_16928	tig00005327	OG0001099	sb067
BLGH_00394	scaffold_16	OG0000140	BGHR1_16929	tig00005327	OG0000140	sb067
BLGH_00395	scaffold_16	OG0001100	BGHR1_16931	tig00005327	OG0001100	sb067
BLGH_00396	scaffold_16	OG0001101	BGHR1_16932	tig00005327	OG0001101	sb067
BLGH_00397	scaffold_16	OG0001102	BGHR1_16933	tig00005327	OG0001102	sb067
BLGH_00398	scaffold_16	OG0001103	BGHR1_16934	tig00005327	OG0001103	sb067
BLGH_00399	scaffold_16	OG0001104	BGHR1_16935	tig00005327	OG0001104	sb067
BLGH_00400	scaffold_16	OG0001105	BGHR1_16936	tig00005327	OG0001105	sb067
BLGH_00401	scaffold_16	OG0001106	BGHR1_16937	tig00005327	OG0001106	sb067
BLGH_00402	scaffold_16	OG0001107	BGHR1_16939	tig00005327	OG0001107	sb067
BLGH_00403	scaffold_16	OG0001108	BGHR1_16940	tig00005327	OG0001108	sb067
BLGH_00404	scaffold_16	OG0001109	BGHR1_16941	tig00005327	OG0001109	sb067
BLGH_00405	scaffold_16	OG0001110	BGHR1_16942	tig00005327	OG0001110	sb067
BLGH_00406	scaffold_16	OG0001111	BGHR1_16943	tig00005327	OG0001111	sb067
BLGH_00407	scaffold_16	OG0001112	BGHR1_16944	tig00005327	OG0001112	sb067
BLGH_00408	scaffold_16	OG0001113	BGHR1_16945	tig00005327	OG0001113	sb067
BLGH_00409	scaffold_16	OG0001114	BGHR1_16946	tig00005327	OG0001114	sb067
BLGH_00410	scaffold_16	OG0001115	BGHR1_16947	tig00005327	OG0001115	sb067
BLGH_00411	scaffold_16	OG0001116	BGHR1_16948	tig00005327	OG0001116	sb067
BLGH_00412	scaffold_16	OG0001117	BGHR1_16949	tig00005327	OG0001117	sb067
BLGH_00413	scaffold_16	OG0000141	BGHR1_16950	tig00005327	OG0000141	sb067
BLGH_00414	scaffold_16	OG0001118	BGHR1_16951	tig00005327	OG0001118	sb067
BLGH_00415	scaffold_16	OG0001119	BGHR1_16952	tig00005327	OG0001119	sb067
BLGH_00416	scaffold_16	OG0001120	BGHR1_16953	tig00005327	OG0001120	sb067
BLGH_00417	scaffold_16	OG0001121	BGHR1_16954	tig00005327	OG0001121	sb067
BLGH_00418	scaffold_16	OG0001122	BGHR1_16955	tig00005327	OG0001122	sb067
BLGH_00419	scaffold_16	OG0001123	BGHR1_16956	tig00005327	OG0001123	sb067
BLGH_00420	scaffold_16	OG0000141	BGHR1_16957	tig00005327	OG0000141	sb067
BLGH_00421	scaffold_16	OG0001124	BGHR1_16958	tig00005327	OG0001124	sb067
BLGH_00422	scaffold_16	OG0001125	BGHR1_16959	tig00005327	OG0001125	sb067
BLGH_00423	scaffold_16	OG0001126	BGHR1_16960	tig00005327	OG0001126	sb067
BLGH_00424	scaffold_16	OG0001127	BGHR1_16961	tig00005327	OG0001127	sb067
BLGH_00425	scaffold_16	OG0001128	BGHR1_16962	tig00005327	OG0001128	sb067
BLGH_00426	scaffold_16	OG0001129	BGHR1_16963	tig00005327	OG0001129	sb067
BLGH_00427	scaffold_16	OG0001130	BGHR1_16964	tig00005327	OG0001130	sb067
BLGH_00428	scaffold_16	OG0001131	BGHR1_16965	tig00005327	OG0001131	sb067
BLGH_00429	scaffold_16	OG0001132	BGHR1_16966	tig00005327	OG0001132	sb067
BLGH_00430	scaffold_16	OG0001133	BGHR1_16967	tig00005327	OG0001133	sb067
BLGH_00431	scaffold_16	OG0001134	BGHR1_16968	tig00005327	OG0001134	sb067
BLGH_00432	scaffold_16	OG0001135	BGHR1_16969	tig00005327	OG0001135	sb067
BLGH_00433	scaffold_16	OG0001136	BGHR1_16970	tig00005327	OG0001136	sb067
BLGH_00434	scaffold_16	OG0001137	BGHR1_16971	tig00005327	OG0001137	sb067
BLGH_00435	scaffold_16	OG0001138	BGHR1_16972	tig00005327	OG0001138	sb067
BLGH_00436	scaffold_16	OG0001139	BGHR1_16973	tig00005327	OG0001139	sb067
BLGH_00437	scaffold_16	OG0001140	BGHR1_16974	tig00005327	OG0001140	sb067
BLGH_00438	scaffold_16	OG0001141	BGHR1_16975	tig00005327	OG0001141	sb067
BLGH_00439	scaffold_16	OG0001142	BGHR1_16976	tig00005327	OG0001142	sb067
BLGH_00440	scaffold_16	OG0001143	BGHR1_15626	tig00005303	OG0001143	sb053
BLGH_00441	scaffold_16	OG0001144	BGHR1_15627	tig00005303	OG0001144	sb053
BLGH_00442	scaffold_16	OG0001145	BGHR1_15628	tig00005303	OG0001145	sb053
BLGH_00443	scaffold_16	OG0001146	BGHR1_15629	tig00005303	OG0001146	sb053
BLGH_00444	scaffold_16	OG0001147	BGHR1_15630	tig00005303	OG0001147	sb053
BLGH_00445	scaffold_16	OG0001148	BGHR1_15631	tig00005303	OG0001148	sb053
BLGH_00446	scaffold_16	OG0001149	BGHR1_15632	tig00005303	OG0001149	sb053
BLGH_00447	scaffold_16	OG0001150	BGHR1_15633	tig00005303	OG0001150	sb053
BLGH_00448	scaffold_16	OG0006335	BGHR1_15634	tig00005303	OG0006619	sb053
BLGH_00449	scaffold_16	OG0001151	BGHR1_15635	tig00005303	OG0001151	sb053
BLGH_00450	scaffold_16	OG0001152	BGHR1_15651	tig00005303	OG0001152	sb053-b	inversion
BLGH_00451	scaffold_16	OG0001153	BGHR1_15650	tig00005303	OG0001153	sb053-b	inversion
BLGH_00452	scaffold_16	OG0000142	BGHR1_15649	tig00005303	OG0000142	sb053-b	inversion
BLGH_00453	scaffold_16	OG0001154	BGHR1_15648	tig00005303	OG0001154	sb053-b	inversion
BLGH_00454	scaffold_16	OG0001155	BGHR1_15647	tig00005303	OG0001155	sb053-b	inversion
BLGH_00455	scaffold_16	OG0001156	BGHR1_15646	tig00005303	OG0001156	sb053-b	inversion
BLGH_00456	scaffold_16	OG0001157	BGHR1_15645	tig00005303	OG0001157	sb053-b	inversion
BLGH_00457	scaffold_16	OG0001158	BGHR1_15644	tig00005303	OG0001158	sb053-b	inversion
BLGH_00458	scaffold_16	OG0001159	BGHR1_15643	tig00005303	OG0001159	sb053-b	inversion
BLGH_00459	scaffold_16	OG0001160	BGHR1_15642	tig00005303	OG0001160	sb053-b	inversion
BLGH_00460	scaffold_16	OG0000143	BGHR1_15641	tig00005303	OG0000143	sb053-b	inversion
BLGH_00461	scaffold_16	OG0001161	BGHR1_15640	tig00005303	OG0001161	sb053-b	inversion
BLGH_00462	scaffold_16	OG0001162	BGHR1_15639	tig00005303	OG0001162	sb053-b	inversion
BLGH_00463	scaffold_16	OG0001163	BGHR1_15638	tig00005303	OG0001163	sb053-b	inversion
BLGH_00464	scaffold_16	OG0001164	BGHR1_15637	tig00005303	OG0001164	sb053-b	inversion
BLGH_00465	scaffold_16	OG0001165	BGHR1_15636	tig00005303	OG0001165	sb053-b	inversion
BLGH_00466	scaffold_16	OG0001166	BGHR1_15652	tig00005303	OG0001166	sb053
BLGH_00467	scaffold_16	OG0001167	BGHR1_15653	tig00005303	OG0001167	sb053
BLGH_00468	scaffold_16	OG0001168	BGHR1_15654	tig00005303	OG0001168	sb053
BLGH_00469	scaffold_16	OG0001169	BGHR1_15655	tig00005303	OG0001169	sb053
BLGH_00470	scaffold_16	OG0001170	BGHR1_15656	tig00005303	OG0001170	sb053
BLGH_00471	scaffold_16	OG0001171	BGHR1_15657	tig00005303	OG0001171	sb053
BLGH_00472	scaffold_16	OG0001172	BGHR1_15658	tig00005303	OG0001172	sb053
BLGH_00473	scaffold_16	OG0001173	BGHR1_15659	tig00005303	OG0001173	sb053
BLGH_00474	scaffold_16	OG0001174	BGHR1_15660	tig00005303	OG0001174	sb053
BLGH_00475	scaffold_16	OG0001175	BGHR1_15661	tig00005303	OG0001175	sb053
BLGH_00476	scaffold_16	OG0001176	BGHR1_15662	tig00005303	OG0001176	sb053
BLGH_00477	scaffold_16	OG0001177	BGHR1_15663	tig00005303	OG0001177	sb053
BLGH_00478	scaffold_16	OG0000069	BGHR1_15664	tig00005303	OG0000000	sb053
BLGH_00479	scaffold_16	OG0006336	-	-	-	sb053
BLGH_00480	scaffold_16	OG0001178	BGHR1_15665	tig00005303	OG0001178	sb053
BLGH_00481	scaffold_16	OG0001179	BGHR1_15666	tig00005303	OG0001179	sb053
BLGH_00482	scaffold_16	OG0000000	BGHR1_15667	tig00005303	OG0000000	sb053
BLGH_00483	scaffold_16	OG0001180	BGHR1_15668	tig00005303	OG0001180	sb053
BLGH_00484	scaffold_16	OG0001181	BGHR1_15669	tig00005303	OG0001181	sb053
BLGH_00485	scaffold_16	OG0001182	BGHR1_15670	tig00005303	OG0001182	sb053
BLGH_00486	scaffold_16	OG0001183	BGHR1_15671	tig00005303	OG0001183	sb053
BLGH_00487	scaffold_16	OG0001184	BGHR1_15672	tig00005303	OG0001184	sb053
BLGH_00488	scaffold_16	OG0001185	BGHR1_15673	tig00005303	OG0001185	sb053
BLGH_00489	scaffold_16	OG0001186	BGHR1_15674	tig00005303	OG0001186	sb053
BLGH_00490	scaffold_16	OG0001187	BGHR1_15675	tig00005303	OG0001187	sb053
BLGH_00491	scaffold_16	OG0001188	BGHR1_15676	tig00005303	OG0001188	sb053
BLGH_00492	scaffold_16	OG0001189	BGHR1_15677	tig00005303	OG0001189	sb053
BLGH_00493	scaffold_16	OG0001190	BGHR1_15678	tig00005303	OG0001190	sb053
BLGH_00494	scaffold_16	OG0001191	BGHR1_15679	tig00005303	OG0001191	sb053
BLGH_00495	scaffold_16	OG0001192	BGHR1_15680	tig00005303	OG0001192	sb053
BLGH_00496	scaffold_16	OG0001193	BGHR1_15681	tig00005303	OG0001193	sb053
BLGH_00497	scaffold_16	OG0001194	BGHR1_15682	tig00005303	OG0001194	sb053
BLGH_00498	scaffold_16	OG0001195	BGHR1_15683	tig00005303	OG0001195	sb053
BLGH_00499	scaffold_16	OG0000000	BGHR1_15684	tig00005303	OG0000000	sb053
BLGH_00500	scaffold_16	OG0001196	BGHR1_15685	tig00005303	OG0001196	sb053
BLGH_00501	scaffold_16	OG0001197	BGHR1_15686	tig00005303	OG0001197	sb053
BLGH_00502	scaffold_16	OG0001198	BGHR1_15687	tig00005303	OG0001198	sb053
BLGH_00503	scaffold_16	OG0001199	BGHR1_15688	tig00005303	OG0001199	sb053
BLGH_00504	scaffold_16	OG0001200	BGHR1_15689	tig00005303	OG0001200	sb053
BLGH_00505	scaffold_16	OG0000099	BGHR1_15691	tig00005303	OG0000099	sb053
BLGH_00506	scaffold_16	OG0000099	BGHR1_15692	tig00005303	OG0000099	sb053
BLGH_00507	scaffold_16	OG0001201	BGHR1_15693	tig00005303	OG0001201	sb053
BLGH_00508	scaffold_16	OG0000242	BGHR1_15694	tig00005303	OG0000242	sb053		two copies in RACE1
BLGH_00508	scaffold_16	OG0000242	BGHR1_15697	tig00005303	OG0000242	sb053		two copies in RACE1
BLGH_00509	scaffold_16	OG0001202	BGHR1_15695	tig00005303	OG0001202	sb053
BLGH_00510	scaffold_16	OG0001203	BGHR1_15696	tig00005303	OG0001203	sb053
BLGH_00511	scaffold_16	OG0001204	BGHR1_15698	tig00005303	OG0001204	sb053
BLGH_00512	scaffold_16	OG0001205	BGHR1_15699	tig00005303	OG0001205	sb053
BLGH_00513	scaffold_16	OG0001206	BGHR1_15700	tig00005303	OG0001206	sb053
BLGH_00514	scaffold_16	OG0001207	BGHR1_15701	tig00005303	OG0001207	sb053
BLGH_00515	scaffold_16	OG0001208	BGHR1_15702	tig00005303	OG0001208	sb053
BLGH_00516	scaffold_16	OG0001209	BGHR1_15703	tig00005303	OG0001209	sb053
BLGH_00517	scaffold_16	OG0001210	BGHR1_15704	tig00005303	OG0001210	sb053
BLGH_00518	scaffold_16	OG0001211	BGHR1_15705	tig00005303	OG0001211	sb053
BLGH_00519	scaffold_16	OG0001212	BGHR1_15706	tig00005303	OG0001212	sb053
BLGH_00520	scaffold_16	OG0001213	BGHR1_15707	tig00005303	OG0001213	sb053
BLGH_00521	scaffold_16	OG0001214	BGHR1_15709	tig00005303	OG0001214	sb053
BLGH_00522	scaffold_16	OG0001215	BGHR1_15710	tig00005303	OG0001215	sb053
BLGH_00523	scaffold_16	OG0001216	BGHR1_15711	tig00005303	OG0001216	sb053
BLGH_00524	scaffold_16	OG0001217	BGHR1_15712	tig00005303	OG0001217	sb053
BLGH_00525	scaffold_16	OG0001218	BGHR1_15713	tig00005303	OG0001218	sb053
BLGH_00526	scaffold_16	OG0001219	BGHR1_15714	tig00005303	OG0001219	sb053
BLGH_00527	scaffold_16	OG0001220	BGHR1_15715	tig00005303	OG0001220	sb053
BLGH_00528	scaffold_16	OG0001221	BGHR1_15720	tig00005303	OG0001221	sb053-c3	complex_inv
BLGH_00529	scaffold_16	OG0001222	BGHR1_15718	tig00005303	OG0001222	sb053-c1	complex_inv
BLGH_00530	scaffold_16	OG0000243	BGHR1_15717	tig00005303	OG0000243	sb053-c1	complex_inv
BLGH_00531	scaffold_16	OG0001223	BGHR1_15716	tig00005303	OG0001223	sb053-c1	complex_inv
BLGH_00532	scaffold_16	OG0006337	BGHR1_15719	tig00005303	OG0000243	sb053-c2	complex_inv
BLGH_00533	scaffold_16	OG0006338	-	-	-	?
BLGH_00534	scaffold_16	OG0001224	BGHR1_15721	tig00005305	OG0001224	sb054
BLGH_00535	scaffold_16	OG0001225	BGHR1_15722	tig00005305	OG0001225	sb054
BLGH_00536	scaffold_16	OG0001226	BGHR1_15723	tig00005305	OG0001226	sb054
BLGH_00537	scaffold_16	OG0001227	BGHR1_15724	tig00005305	OG0001227	sb054
BLGH_00538	scaffold_16	OG0001228	BGHR1_15725	tig00005305	OG0001228	sb054
BLGH_00539	scaffold_16	OG0001229	BGHR1_15726	tig00005305	OG0001229	sb054
BLGH_00540	scaffold_16	OG0001230	BGHR1_15727	tig00005305	OG0001230	sb054
BLGH_00541	scaffold_16	OG0001231	BGHR1_15728	tig00005305	OG0001231	sb054
BLGH_00542	scaffold_16	OG0001232	BGHR1_15729	tig00005305	OG0001232	sb054
BLGH_00543	scaffold_16	OG0001233	BGHR1_15730	tig00005305	OG0001233	sb054
BLGH_00544	scaffold_16	OG0001234	BGHR1_15731	tig00005305	OG0001234	sb054
BLGH_00545	scaffold_16	OG0001235	BGHR1_15732	tig00005305	OG0001235	sb054
BLGH_00546	scaffold_16	OG0001236	BGHR1_15733	tig00005305	OG0001236	sb054
BLGH_00547	scaffold_16	OG0001237	BGHR1_15734	tig00005305	OG0001237	sb054
BLGH_00548	scaffold_16	OG0001238	BGHR1_15735	tig00005305	OG0001238	sb054
BLGH_00549	scaffold_16	OG0001239	BGHR1_15736	tig00005305	OG0001239	sb054
BLGH_00550	scaffold_16	OG0001240	BGHR1_15737	tig00005305	OG0001240	sb054
BLGH_00551	scaffold_16	OG0001241	BGHR1_15738	tig00005305	OG0001241	sb054
BLGH_00552	scaffold_16	OG0001242	BGHR1_15739	tig00005305	OG0001242	sb054
BLGH_00553	scaffold_16	OG0001243	BGHR1_15740	tig00005305	OG0001243	sb054
BLGH_00554	scaffold_16	OG0001244	BGHR1_15741	tig00005305	OG0001244	sb054
BLGH_00555	scaffold_16	OG0001245	BGHR1_15742	tig00005305	OG0001245	sb054
BLGH_00556	scaffold_16	OG0001246	BGHR1_15743	tig00005305	OG0001246	sb054
BLGH_00557	scaffold_16	OG0001247	BGHR1_15744	tig00005305	OG0001247	sb054
BLGH_00558	scaffold_16	OG0001248	BGHR1_15745	tig00005305	OG0001248	sb054
BLGH_00559	scaffold_16	OG0006339	BGHR1_11454	tig00000148	OG0006527	sb054
BLGH_00560	scaffold_16	OG0000069	BGHR1_15746	tig00005305	OG0000069	sb054
BLGH_00561	scaffold_16	OG0001249	BGHR1_15747	tig00005305	OG0001249	sb054
BLGH_00562	scaffold_16	OG0001250	BGHR1_15748	tig00005305	OG0001250	sb054
BLGH_00563	scaffold_16	OG0001251	BGHR1_15749	tig00005305	OG0001251	sb054
BLGH_00564	scaffold_16	OG0001252	BGHR1_15750	tig00005305	OG0001252	sb054
BLGH_00565	scaffold_16	OG0001253	BGHR1_15751	tig00005305	OG0001253	sb054
BLGH_00566	scaffold_16	OG0001254	BGHR1_15752	tig00005305	OG0001254	sb054
BLGH_00567	scaffold_16	OG0001255	BGHR1_15753	tig00005305	OG0001255	sb054
BLGH_00568	scaffold_16	OG0000244	BGHR1_15754	tig00005305	OG0000244	sb054
BLGH_00569	scaffold_16	OG0001256	BGHR1_15755	tig00005305	OG0001256	sb054
BLGH_00570	scaffold_16	OG0001257	BGHR1_15756	tig00005305	OG0001257	sb054
BLGH_00571	scaffold_16	OG0001258	BGHR1_15757	tig00005305	OG0001258	sb054
BLGH_00572	scaffold_16	OG0001259	BGHR1_15758	tig00005305	OG0001259	sb054
BLGH_00573	scaffold_16	OG0001260	BGHR1_15759	tig00005305	OG0001260	sb054
BLGH_00574	scaffold_16	OG0001261	BGHR1_15760	tig00005305	OG0001261	sb054
BLGH_00575	scaffold_16	OG0001262	BGHR1_15761	tig00005305	OG0001262	sb054
BLGH_00576	scaffold_16	OG0001263	BGHR1_15762	tig00005305	OG0001263	sb054
BLGH_00577	scaffold_16	OG0001264	BGHR1_15763	tig00005305	OG0001264	sb054
BLGH_00578	scaffold_16	OG0001265	BGHR1_15764	tig00005305	OG0001265	sb054
BLGH_00579	scaffold_16	OG0001266	BGHR1_15765	tig00005305	OG0001266	sb054
BLGH_00580	scaffold_16	OG0001267	BGHR1_15766	tig00005305	OG0001267	sb054
BLGH_00581	scaffold_16	OG0001268	BGHR1_15767	tig00005305	OG0001268	sb054
BLGH_00582	scaffold_16	OG0001269	BGHR1_15768	tig00005305	OG0001269	sb054
BLGH_00583	scaffold_16	OG0000144	BGHR1_15769	tig00005305	OG0000144	sb054
BLGH_00584	scaffold_16	OG0001270	BGHR1_15770	tig00005305	OG0001270	sb054
BLGH_00585	scaffold_16	OG0001271	BGHR1_15771	tig00005305	OG0001271	sb054
BLGH_00586	scaffold_16	OG0001272	BGHR1_15772	tig00005305	OG0001272	sb054
BLGH_00587	scaffold_16	OG0001273	BGHR1_15773	tig00005305	OG0001273	sb054
BLGH_00588	scaffold_16	OG0001274	BGHR1_15774	tig00005305	OG0001274	sb054
BLGH_00589	scaffold_16	OG0001275	BGHR1_15775	tig00005305	OG0001275	sb054
BLGH_00590	scaffold_16	OG0001276	BGHR1_15776	tig00005305	OG0001276	sb054
BLGH_00591	scaffold_16	OG0001277	BGHR1_15777	tig00005305	OG0001277	sb054
BLGH_00592	scaffold_16	OG0001278	BGHR1_15779	tig00005305	OG0001278	sb054
BLGH_00593	scaffold_16	OG0001279	BGHR1_15780	tig00005305	OG0001279	sb054
BLGH_00594	scaffold_16	OG0001280	BGHR1_15781	tig00005305	OG0001280	sb054
BLGH_00595	scaffold_16	OG0001281	BGHR1_15782	tig00005305	OG0001281	sb054
BLGH_00596	scaffold_16	OG0001282	BGHR1_15783	tig00005305	OG0001282	sb054
BLGH_00597	scaffold_16	OG0001283	BGHR1_15784	tig00005305	OG0001283	sb054
BLGH_00598	scaffold_16	OG0001284	BGHR1_15785	tig00005305	OG0001284	sb054
BLGH_00599	scaffold_16	OG0001285	BGHR1_15786	tig00005305	OG0001285	sb054
BLGH_00600	scaffold_16	OG0001286	BGHR1_15787	tig00005305	OG0001286	sb054
BLGH_00601	scaffold_16	OG0001287	BGHR1_15788	tig00005305	OG0001287	sb054
BLGH_00602	scaffold_16	OG0001288	BGHR1_15789	tig00005305	OG0001288	sb054
BLGH_00603	scaffold_16	OG0001289	BGHR1_15790	tig00005305	OG0001289	sb054
BLGH_00604	scaffold_16	OG0001290	BGHR1_15791	tig00005305	OG0001290	sb054
BLGH_00605	scaffold_16	OG0001291	BGHR1_15792	tig00005305	OG0001291	sb054
BLGH_00606	scaffold_16	OG0001292	BGHR1_15793	tig00005305	OG0001292	sb054
BLGH_00607	scaffold_16	OG0001293	BGHR1_15794	tig00005305	OG0001293	sb054
BLGH_00608	scaffold_16	OG0001294	BGHR1_15795	tig00005305	OG0001294	sb054
BLGH_00609	scaffold_16	OG0001295	BGHR1_15796	tig00005305	OG0001295	sb054
BLGH_00610	scaffold_16	OG0001296	BGHR1_15797	tig00005305	OG0001296	sb054
BLGH_00611	scaffold_16	OG0001297	BGHR1_15798	tig00005305	OG0001297	sb054
BLGH_00612	scaffold_16	OG0001298	BGHR1_15799	tig00005305	OG0001298	sb054
BLGH_00613	scaffold_16	OG0001299	BGHR1_15800	tig00005305	OG0001299	sb054
BLGH_00614	scaffold_16	OG0001300	BGHR1_15801	tig00005305	OG0001300	sb054
BLGH_00615	scaffold_16	OG0001301	BGHR1_15802	tig00005305	OG0001301	sb054
BLGH_00616	scaffold_16	OG0001302	BGHR1_15803	tig00005305	OG0001302	sb054
BLGH_00617	scaffold_16	OG0001303	BGHR1_15804	tig00005305	OG0001303	sb054
BLGH_00618	scaffold_16	OG0001304	BGHR1_15805	tig00005305	OG0001304	sb054
BLGH_00619	scaffold_16	OG0001305	BGHR1_15806	tig00005305	OG0001305	sb054
BLGH_00620	scaffold_16	OG0001306	BGHR1_15807	tig00005305	OG0001306	sb054
BLGH_00621	scaffold_16	OG0001307	BGHR1_15808	tig00005305	OG0001307	sb054
BLGH_00622	scaffold_16	OG0001308	BGHR1_15809	tig00005305	OG0001308	sb054
BLGH_00623	scaffold_16	OG0001309	BGHR1_15810	tig00005305	OG0001309	sb054
BLGH_00624	scaffold_16	OG0001310	BGHR1_15811	tig00005305	OG0001310	sb054
BLGH_00625	scaffold_16	OG0001311	BGHR1_15812	tig00005305	OG0001311	sb054
BLGH_00626	scaffold_16	OG0001312	BGHR1_15813	tig00005305	OG0001312	sb054
BLGH_00627	scaffold_16	OG0001313	BGHR1_15814	tig00005305	OG0001313	sb054
BLGH_00628	scaffold_16	OG0001314	BGHR1_15815	tig00005305	OG0001314	sb054
BLGH_00629	scaffold_16	OG0001315	BGHR1_15816	tig00005305	OG0001315	sb054
BLGH_00630	scaffold_16	OG0001316	BGHR1_15817	tig00005305	OG0001316	sb054
BLGH_00631	scaffold_16	OG0001317	BGHR1_15818	tig00005305	OG0001317	sb054
BLGH_00632	scaffold_16	OG0001318	BGHR1_15819	tig00005305	OG0001318	sb054
BLGH_00633	scaffold_16	OG0001319	BGHR1_15820	tig00005305	OG0001319	sb054
BLGH_00634	scaffold_16	OG0001320	BGHR1_15821	tig00005305	OG0001320	sb054
BLGH_00635	scaffold_16	OG0001321	BGHR1_15822	tig00005305	OG0001321	sb054
BLGH_00636	scaffold_16	OG0001322	BGHR1_15823	tig00005305	OG0001322	sb054
BLGH_00637	scaffold_16	OG0001323	BGHR1_15824	tig00005305	OG0001323	sb054
BLGH_00638	scaffold_16	OG0001324	BGHR1_15825	tig00005305	OG0001324	sb054
BLGH_00639	scaffold_16	OG0001325	BGHR1_15826	tig00005305	OG0001325	sb054
BLGH_00640	scaffold_16	OG0001326	BGHR1_15827	tig00005305	OG0001326	sb054
BLGH_00641	scaffold_16	OG0001327	BGHR1_15828	tig00005305	OG0001327	sb054
BLGH_00642	scaffold_16	OG0001328	BGHR1_15829	tig00005305	OG0001328	sb054
BLGH_00643	scaffold_16	OG0001329	BGHR1_15830	tig00005305	OG0001329	sb054
BLGH_00644	scaffold_16	OG0000045	BGHR1_15831	tig00005305	OG0000045	sb054
BLGH_00645	scaffold_16	OG0001330	BGHR1_15832	tig00005305	OG0001330	sb054
BLGH_00646	scaffold_16	OG0001331	BGHR1_15833	tig00005305	OG0001331	sb054
BLGH_00647	scaffold_16	OG0001332	BGHR1_15834	tig00005305	OG0001332	sb054
BLGH_00648	scaffold_16	OG0001333	BGHR1_15835	tig00005305	OG0001333	sb054
BLGH_00649	scaffold_16	OG0001334	BGHR1_15836	tig00005305	OG0001334	sb054
BLGH_00650	scaffold_16	OG0001335	BGHR1_15837	tig00005305	OG0001335	sb054
BLGH_00651	scaffold_16	OG0001336	BGHR1_15838	tig00005305	OG0001336	sb054
BLGH_00652	scaffold_16	OG0001337	BGHR1_15839	tig00005305	OG0001337	sb054
BLGH_00653	scaffold_16	OG0001338	BGHR1_15840	tig00005305	OG0001338	sb054
BLGH_00654	scaffold_16	OG0001339	BGHR1_15841	tig00005305	OG0001339	sb054
BLGH_00655	scaffold_16	OG0001340	BGHR1_15842	tig00005305	OG0001340	sb054
BLGH_00656	scaffold_16	OG0001341	BGHR1_15843	tig00005305	OG0001341	sb054
BLGH_00657	scaffold_16	OG0001342	BGHR1_15844	tig00005305	OG0001342	sb054
BLGH_00658	scaffold_16	OG0001343	BGHR1_15845	tig00005305	OG0001343	sb054
BLGH_00659	scaffold_16	OG0001344	BGHR1_15846	tig00005305	OG0001344	sb054
BLGH_00660	scaffold_16	OG0001345	BGHR1_14099	tig00005281	OG0001345	sb036-b	inversion
BLGH_00661	scaffold_16	OG0001346	BGHR1_14098	tig00005281	OG0001346	sb036-b	inversion
BLGH_00662	scaffold_16	OG0001347	BGHR1_14097	tig00005281	OG0001347	sb036-b	inversion
BLGH_00663	scaffold_16	OG0001348	BGHR1_14096	tig00005281	OG0001348	sb036-b	inversion
BLGH_00664	scaffold_16	OG0001349	BGHR1_14095	tig00005281	OG0001349	sb036-b	inversion
BLGH_00665	scaffold_16	OG0001350	BGHR1_14094	tig00005281	OG0001350	sb036-b	inversion
BLGH_00666	scaffold_16	OG0001351	BGHR1_14100	tig00005281	OG0001351	sb036
BLGH_00667	scaffold_16	OG0001352	BGHR1_14101	tig00005281	OG0001352	sb036
BLGH_00668	scaffold_16	OG0001353	BGHR1_14102	tig00005281	OG0001353	sb036
BLGH_00669	scaffold_16	OG0001354	BGHR1_14103	tig00005281	OG0001354	sb036
BLGH_00670	scaffold_16	OG0001355	BGHR1_14104	tig00005281	OG0001355	sb036
BLGH_00671	scaffold_16	OG0001356	BGHR1_14105	tig00005281	OG0001356	sb036
BLGH_00672	scaffold_16	OG0001357	BGHR1_14106	tig00005281	OG0001357	sb036
BLGH_00673	scaffold_16	OG0001358	BGHR1_14107	tig00005281	OG0001358	sb036
BLGH_00674	scaffold_16	OG0001359	BGHR1_14108	tig00005281	OG0001359	sb036
BLGH_00675	scaffold_16	OG0001360	BGHR1_14109	tig00005281	OG0001360	sb036
BLGH_00676	scaffold_16	OG0001361	BGHR1_14110	tig00005281	OG0001361	sb036
BLGH_00677	scaffold_16	OG0001362	BGHR1_14111	tig00005281	OG0001362	sb036
BLGH_00678	scaffold_16	OG0001363	BGHR1_14112	tig00005281	OG0001363	sb036
BLGH_00679	scaffold_16	OG0001364	BGHR1_14113	tig00005281	OG0001364	sb036
BLGH_00680	scaffold_16	OG0001365	BGHR1_14114	tig00005281	OG0001365	sb036
BLGH_00681	scaffold_16	OG0001366	BGHR1_14115	tig00005281	OG0001366	sb036
BLGH_00682	scaffold_16	OG0001367	BGHR1_14116	tig00005281	OG0001367	sb036
BLGH_00683	scaffold_16	OG0001368	BGHR1_14117	tig00005280	OG0001368	sb036
BLGH_00684	scaffold_16	OG0001369	BGHR1_14118	tig00005281	OG0001369	sb036
BLGH_00685	scaffold_16	OG0001370	BGHR1_14119	tig00005281	OG0001370	sb036
BLGH_00686	scaffold_16	OG0001371	BGHR1_14120	tig00005281	OG0001371	sb036
BLGH_00687	scaffold_16	OG0001372	BGHR1_14121	tig00005281	OG0001372	sb036
BLGH_00688	scaffold_16	OG0001373	BGHR1_14122	tig00005281	OG0001373	sb036
BLGH_00689	scaffold_16	OG0001374	BGHR1_14123	tig00005281	OG0001374	sb036
BLGH_00690	scaffold_16	OG0001375	BGHR1_14124	tig00005281	OG0001375	sb036
BLGH_00691	scaffold_16	OG0001376	BGHR1_14125	tig00005281	OG0001376	sb036
BLGH_00692	scaffold_16	OG0001377	BGHR1_14126	tig00005281	OG0001377	sb036
BLGH_00693	scaffold_16	OG0001378	BGHR1_14127	tig00005281	OG0001378	sb036
BLGH_00694	scaffold_16	OG0000144	BGHR1_14128	tig00005281	OG0000144	sb036
BLGH_00695	scaffold_16	OG0000145	BGHR1_14179	tig00005283	OG0000145	sb038
BLGH_00696	scaffold_16	OG0001379	BGHR1_14178	tig00005283	OG0001379	sb038
BLGH_00697	scaffold_16	OG0001380	BGHR1_14177	tig00005283	OG0001380	sb038
BLGH_00698	scaffold_16	OG0000245	BGHR1_14176	tig00005283	OG0001381	sb038
BLGH_00699	scaffold_16	OG0001381	BGHR1_14175	tig00005283	OG0000245	sb038
BLGH_00700	scaffold_16	OG0000245	-	-	-	sb038
BLGH_00701	scaffold_16	OG0000145	BGHR1_14174	tig00005283	OG0000145	sb038
BLGH_00702	scaffold_16	OG0006340	-	-	-	?
BLGH_00703	scaffold_16	OG0006341	-	-	-	?
BLGH_00704	scaffold_16	OG0001382	BGHR1_15955	tig00005311	OG0001382	sb057
BLGH_00705	scaffold_16	OG0001383	BGHR1_15956	tig00005311	OG0001383	sb057
BLGH_00706	scaffold_16	OG0001384	BGHR1_15957	tig00005311	OG0001384	sb057
BLGH_00707	scaffold_16	OG0001385	BGHR1_15958	tig00005311	OG0001385	sb057
BLGH_00708	scaffold_16	OG0000070	BGHR1_15960	tig00005311	OG0000070	sb057		three copies in RACE1
BLGH_00708	scaffold_16	OG0000070	BGHR1_15970	tig00005311	OG0000070	sb057-c	transdup	three copies in RACE1
BLGH_00708	scaffold_16	OG0000070	BGHR1_15972	tig00005311	OG0000070	sb057-c	transdup	three copies in RACE1
BLGH_00709	scaffold_16	OG0000070	-	-	-	sb057
BLGH_00710	scaffold_16	OG0001386	BGHR1_15961	tig00005311	OG0001386	sb057
BLGH_00711	scaffold_16	OG0001387	BGHR1_15968	tig00005311	OG0001387	sb057-b	inversion
BLGH_00712	scaffold_16	OG0001388	BGHR1_15967	tig00005311	OG0001388	sb057-b	inversion
BLGH_00713	scaffold_16	OG0001389	BGHR1_15966	tig00005311	OG0001389	sb057-b	inversion
BLGH_00714	scaffold_16	OG0001390	BGHR1_15965	tig00005311	OG0001390	sb057-b	inversion
BLGH_00715	scaffold_16	OG0001391	BGHR1_15964	tig00005311	OG0001391	sb057-b	inversion
BLGH_00716	scaffold_16	OG0001392	BGHR1_15963	tig00005311	OG0001392	sb057-b	inversion
BLGH_00717	scaffold_16	OG0001393	BGHR1_15962	tig00005311	OG0001393	sb057-b	inversion
BLGH_00718	scaffold_8	OG0000005	BGHR1_10751	tig00000047	OG0000005	sb008		two copies in RACE1
BLGH_00718	scaffold_8	OG0000005	BGHR1_10752	tig00000047	OG0000005	sb008		two copies in RACE1
BLGH_00719	scaffold_8	OG0005391	BGHR1_10753	tig00000047	OG0005391	sb008
BLGH_00720	scaffold_8	OG0005392	BGHR1_10754	tig00000047	OG0005392	sb008
BLGH_00721	scaffold_8	OG0005393	BGHR1_10755	tig00000047	OG0005393	sb008
BLGH_00722	scaffold_8	OG0005394	BGHR1_10756	tig00000047	OG0005394	sb008
BLGH_00723	scaffold_8	OG0000215	BGHR1_10758	tig00000047	OG0000215	sb008
BLGH_00724	scaffold_8	OG0005395	BGHR1_10759	tig00000047	OG0005395	sb008
BLGH_00725	scaffold_8	OG0005396	BGHR1_10760	tig00000047	OG0005396	sb008
BLGH_00726	scaffold_8	OG0005397	BGHR1_10761	tig00000047	OG0005397	sb008
BLGH_00727	scaffold_8	OG0005398	BGHR1_10762	tig00000047	OG0005398	sb008
BLGH_00728	scaffold_8	OG0005399	BGHR1_10763	tig00000047	OG0005399	sb008
BLGH_00729	scaffold_8	OG0005400	BGHR1_10764	tig00000047	OG0005400	sb008
BLGH_00730	scaffold_8	OG0005401	BGHR1_10765	tig00000047	OG0005401	sb008
BLGH_00731	scaffold_8	OG0000094	BGHR1_10766	tig00000047	OG0000094	sb008
BLGH_00732	scaffold_8	OG0000094	BGHR1_10767	tig00000047	OG0000094	sb008
BLGH_00733	scaffold_8	OG0000094	BGHR1_10768	tig00000047	OG0000094	sb008
BLGH_00734	scaffold_8	OG0005402	BGHR1_10769	tig00000047	OG0005402	sb008
BLGH_00735	scaffold_8	OG0006431	BGHR1_10770	tig00000047	OG0000275	sb008
BLGH_00736	scaffold_8	OG0000224	BGHR1_10771	tig00000047	OG0000224	sb008
BLGH_00737	scaffold_8	OG0000225	BGHR1_10772	tig00000047	OG0000225	sb008
BLGH_00738	scaffold_8	OG0000226	BGHR1_10783	tig00000047	OG0000226	sb008-b	inversion
BLGH_00739	scaffold_8	OG0005403	BGHR1_10781	tig00000047	OG0005403	sb008-b	inversion
BLGH_00740	scaffold_8	OG0005404	BGHR1_10780	tig00000047	OG0005404	sb008-b	inversion
BLGH_00741	scaffold_8	OG0005405	BGHR1_10779	tig00000047	OG0005405	sb008-b	inversion
BLGH_00742	scaffold_8	OG0005406	BGHR1_10778	tig00000047	OG0005406	sb008-b	inversion
BLGH_00743	scaffold_8	OG0005407	BGHR1_10777	tig00000047	OG0005407	sb008-b	inversion
BLGH_00744	scaffold_8	OG0005408	BGHR1_10776	tig00000047	OG0005408	sb008-b	inversion
BLGH_00745	scaffold_8	OG0005409	BGHR1_10775	tig00000047	OG0005409	sb008-b	inversion
BLGH_00746	scaffold_8	OG0005410	BGHR1_10774	tig00000047	OG0005410	sb008-b	inversion
BLGH_00747	scaffold_8	OG0000226	BGHR1_10773	tig00000047	OG0000226	sb008-b	inversion
BLGH_00748	scaffold_8	OG0000225	BGHR1_10784	tig00000047	OG0000225	sb008
BLGH_00749	scaffold_8	OG0000224	BGHR1_10785	tig00000047	OG0000224	sb008
BLGH_00750	scaffold_8	OG0000275	BGHR1_10786	tig00000047	OG0000275	sb008
BLGH_00751	scaffold_8	OG0005411	BGHR1_10787	tig00000047	OG0005411	sb008
BLGH_00752	scaffold_8	OG0005412	BGHR1_10788	tig00000047	OG0005412	sb008
BLGH_00753	scaffold_8	OG0005413	BGHR1_10789	tig00000047	OG0005413	sb008
BLGH_00754	scaffold_8	OG0005414	BGHR1_10790	tig00000047	OG0005414	sb008
BLGH_00755	scaffold_8	OG0005415	BGHR1_10791	tig00000047	OG0005415	sb008
BLGH_00756	scaffold_8	OG0005416	BGHR1_10792	tig00000047	OG0005416	sb008
BLGH_00757	scaffold_8	OG0005417	BGHR1_10793	tig00000047	OG0005417	sb008
BLGH_00758	scaffold_8	OG0005418	BGHR1_10794	tig00000047	OG0005418	sb008
BLGH_00759	scaffold_8	OG0005419	BGHR1_10795	tig00000047	OG0005419	sb008
BLGH_00760	scaffold_8	OG0005420	BGHR1_10796	tig00000047	OG0005420	sb008
BLGH_00761	scaffold_8	OG0005421	BGHR1_10797	tig00000047	OG0005421	sb008
BLGH_00762	scaffold_8	OG0005422	BGHR1_10798	tig00000047	OG0005422	sb008
BLGH_00763	scaffold_8	OG0005423	BGHR1_10799	tig00000047	OG0005423	sb008
BLGH_00764	scaffold_8	OG0000227	BGHR1_10800	tig00000047	OG0000227	sb008
BLGH_00765	scaffold_8	OG0005424	BGHR1_10801	tig00000047	OG0005424	sb008
BLGH_00766	scaffold_8	OG0005425	BGHR1_10802	tig00000047	OG0005425	sb008
BLGH_00767	scaffold_8	OG0005426	BGHR1_10803	tig00000047	OG0005426	sb008
BLGH_00768	scaffold_8	OG0005427	BGHR1_10804	tig00000047	OG0005427	sb008
BLGH_00769	scaffold_8	OG0005428	BGHR1_10805	tig00000047	OG0005428	sb008
BLGH_00770	scaffold_8	OG0005429	BGHR1_10806	tig00000047	OG0005429	sb008
BLGH_00771	scaffold_8	OG0005430	BGHR1_10807	tig00000047	OG0005430	sb008
BLGH_00772	scaffold_8	OG0005431	BGHR1_10808	tig00000047	OG0005431	sb008
BLGH_00773	scaffold_8	OG0005432	BGHR1_10809	tig00000047	OG0005432	sb008
BLGH_00774	scaffold_8	OG0005433	BGHR1_10810	tig00000047	OG0005433	sb008
BLGH_00775	scaffold_8	OG0005434	BGHR1_10811	tig00000047	OG0005434	sb008
BLGH_00776	scaffold_8	OG0005435	BGHR1_10812	tig00000047	OG0005435	sb008
BLGH_00777	scaffold_8	OG0005436	BGHR1_10813	tig00000047	OG0005436	sb008
BLGH_00778	scaffold_8	OG0005437	BGHR1_10815	tig00000047	OG0005437	sb008
BLGH_00779	scaffold_8	OG0005438	BGHR1_10816	tig00000047	OG0005438	sb008
BLGH_00780	scaffold_8	OG0005439	BGHR1_10817	tig00000047	OG0005439	sb008
BLGH_00781	scaffold_8	OG0005440	BGHR1_10818	tig00000047	OG0005440	sb008
BLGH_00782	scaffold_8	OG0005441	BGHR1_10819	tig00000047	OG0005441	sb008
BLGH_00783	scaffold_8	OG0005442	BGHR1_10820	tig00000047	OG0005442	sb008
BLGH_00784	scaffold_8	OG0005443	BGHR1_10821	tig00000047	OG0005443	sb008
BLGH_00785	scaffold_8	OG0005444	BGHR1_10822	tig00000047	OG0005444	sb008
BLGH_00786	scaffold_8	OG0005445	BGHR1_10823	tig00000047	OG0005445	sb008
BLGH_00787	scaffold_8	OG0005446	BGHR1_10824	tig00000047	OG0005446	sb008
BLGH_00788	scaffold_8	OG0005447	BGHR1_10825	tig00000047	OG0005447	sb008
BLGH_00789	scaffold_8	OG0005448	BGHR1_10826	tig00000047	OG0005448	sb008
BLGH_00790	scaffold_8	OG0005449	BGHR1_10827	tig00000047	OG0005449	sb008
BLGH_00791	scaffold_8	OG0005450	BGHR1_10828	tig00000047	OG0005450	sb008
BLGH_00792	scaffold_8	OG0005451	BGHR1_10829	tig00000047	OG0005451	sb008
BLGH_00793	scaffold_8	OG0005452	BGHR1_10830	tig00000047	OG0005452	sb008
BLGH_00794	scaffold_8	OG0005453	BGHR1_10831	tig00000047	OG0005453	sb008
BLGH_00795	scaffold_8	OG0005454	BGHR1_10832	tig00000047	OG0005454	sb008
BLGH_00796	scaffold_8	OG0005455	BGHR1_10833	tig00000047	OG0005455	sb008
BLGH_00797	scaffold_8	OG0005456	BGHR1_10834	tig00000047	OG0005456	sb008
BLGH_00798	scaffold_8	OG0005457	BGHR1_10835	tig00000047	OG0005457	sb008
BLGH_00799	scaffold_8	OG0005458	BGHR1_10836	tig00000047	OG0005458	sb008
BLGH_00800	scaffold_8	OG0005459	BGHR1_10837	tig00000047	OG0005459	sb008
BLGH_00801	scaffold_8	OG0005460	BGHR1_10838	tig00000047	OG0005460	sb008
BLGH_00802	scaffold_8	OG0005461	BGHR1_10839	tig00000047	OG0005461	sb008
BLGH_00803	scaffold_8	OG0005462	BGHR1_10842	tig00000047	OG0005462	sb008-c	inversion
BLGH_00804	scaffold_8	OG0005463	BGHR1_10841	tig00000047	OG0005463	sb008-c	inversion
BLGH_00805	scaffold_8	OG0005464	BGHR1_10840	tig00000047	OG0005464	sb008-c	inversion
BLGH_00806	scaffold_8	OG0005465	BGHR1_10843	tig00000047	OG0005465	sb008
BLGH_00807	scaffold_8	OG0005466	BGHR1_10844	tig00000047	OG0005466	sb008
BLGH_00808	scaffold_8	OG0005467	BGHR1_10845	tig00000047	OG0005467	sb008
BLGH_00809	scaffold_8	OG0005468	BGHR1_10846	tig00000047	OG0005468	sb008
BLGH_00810	scaffold_8	OG0005469	BGHR1_10847	tig00000047	OG0005469	sb008
BLGH_00811	scaffold_8	OG0005470	BGHR1_10848	tig00000047	OG0005470	sb008
BLGH_00812	scaffold_8	OG0005471	BGHR1_10849	tig00000047	OG0005471	sb008
BLGH_00813	scaffold_8	OG0005472	BGHR1_10850	tig00000047	OG0005472	sb008
BLGH_00814	scaffold_8	OG0005473	BGHR1_10851	tig00000047	OG0005473	sb008
BLGH_00815	scaffold_8	OG0005474	BGHR1_10852	tig00000047	OG0005474	sb008
BLGH_00816	scaffold_8	OG0000033	BGHR1_10853	tig00000047	OG0000033	sb008
BLGH_00817	scaffold_8	OG0005475	BGHR1_10854	tig00000047	OG0005475	sb008
BLGH_00818	scaffold_8	OG0005476	BGHR1_10855	tig00000047	OG0005476	sb008
BLGH_00819	scaffold_8	OG0005477	BGHR1_10856	tig00000047	OG0005477	sb008
BLGH_00820	scaffold_8	OG0005478	BGHR1_10857	tig00000047	OG0005478	sb008
BLGH_00821	scaffold_8	OG0005479	BGHR1_10858	tig00000047	OG0005479	sb008
BLGH_00822	scaffold_8	OG0005480	BGHR1_10859	tig00000047	OG0005480	sb008
BLGH_00823	scaffold_8	OG0005481	BGHR1_10860	tig00000047	OG0005481	sb008
BLGH_00824	scaffold_8	OG0000276	BGHR1_10861	tig00000047	OG0000276	sb008		2 models in RACE1
BLGH_00824	scaffold_8	OG0000276	BGHR1_15625	tig00005302	OG0000276	sb052		2 models in RACE1
BLGH_00825	scaffold_8	OG0000277	BGHR1_10862	tig00000047	OG0000277	sb008		2 models in RACE1
BLGH_00825	scaffold_8	OG0000277	BGHR1_15624	tig00005302	OG0000277	sb052		2 models in RACE1
BLGH_00826	scaffold_8	OG0005482	BGHR1_15623	tig00005302	OG0005482	sb052
BLGH_00827	scaffold_8	OG0005483	BGHR1_15622	tig00005302	OG0005483	sb052
BLGH_00828	scaffold_8	OG0005484	BGHR1_15621	tig00005302	OG0005484	sb052
BLGH_00829	scaffold_8	OG0005485	BGHR1_15620	tig00005302	OG0005485	sb052
BLGH_00830	scaffold_8	OG0005486	BGHR1_15619	tig00005302	OG0005486	sb052
BLGH_00831	scaffold_8	OG0005487	BGHR1_15618	tig00005302	OG0005487	sb052
BLGH_00832	scaffold_8	OG0005488	BGHR1_15617	tig00005302	OG0005488	sb052
BLGH_00833	scaffold_8	OG0005489	BGHR1_15616	tig00005302	OG0005489	sb052
BLGH_00834	scaffold_8	OG0005490	BGHR1_15615	tig00005302	OG0005490	sb052
BLGH_00835	scaffold_8	OG0005491	BGHR1_15614	tig00005302	OG0005491	sb052
BLGH_00836	scaffold_8	OG0005492	BGHR1_15613	tig00005302	OG0005492	sb052
BLGH_00837	scaffold_8	OG0005493	BGHR1_15612	tig00005302	OG0005493	sb052
BLGH_00838	scaffold_8	OG0005494	BGHR1_15611	tig00005302	OG0005494	sb052
BLGH_00839	scaffold_8	OG0005495	BGHR1_15610	tig00005302	OG0005495	sb052
BLGH_00840	scaffold_8	OG0005496	BGHR1_15609	tig00005302	OG0005496	sb052
BLGH_00841	scaffold_8	OG0005497	BGHR1_15608	tig00005302	OG0005497	sb052
BLGH_00842	scaffold_8	OG0005498	BGHR1_15607	tig00005302	OG0005498	sb052
BLGH_00843	scaffold_8	OG0000228	BGHR1_15606	tig00005302	OG0000228	sb052
BLGH_00844	scaffold_8	OG0005499	BGHR1_15605	tig00005302	OG0005499	sb052
BLGH_00845	scaffold_8	OG0005500	BGHR1_15604	tig00005302	OG0005500	sb052
BLGH_00846	scaffold_8	OG0005501	BGHR1_15603	tig00005302	OG0005501	sb052
BLGH_00847	scaffold_8	OG0005502	BGHR1_15602	tig00005302	OG0005502	sb052
BLGH_00848	scaffold_8	OG0005503	BGHR1_15601	tig00005302	OG0005503	sb052
BLGH_00849	scaffold_8	OG0005504	BGHR1_15600	tig00005302	OG0005504	sb052
BLGH_00850	scaffold_8	OG0005505	BGHR1_15599	tig00005302	OG0005505	sb052
BLGH_00851	scaffold_8	OG0005506	BGHR1_15598	tig00005302	OG0005506	sb052
BLGH_00852	scaffold_8	OG0005507	BGHR1_15597	tig00005302	OG0005507	sb052
BLGH_00853	scaffold_8	OG0005508	BGHR1_15596	tig00005302	OG0005508	sb052
BLGH_00854	scaffold_8	OG0006432	-	-	-	sb052
BLGH_00855	scaffold_8	OG0005509	BGHR1_15595	tig00005302	OG0005509	sb052
BLGH_00856	scaffold_8	OG0005510	BGHR1_15594	tig00005302	OG0005510	sb052
BLGH_00857	scaffold_8	OG0006433	-	-	-	sb052
BLGH_00858	scaffold_8	OG0005511	BGHR1_15593	tig00005302	OG0005511	sb052
BLGH_00859	scaffold_8	OG0005512	BGHR1_15592	tig00005302	OG0005512	sb052
BLGH_00860	scaffold_8	OG0005513	BGHR1_15591	tig00005302	OG0005513	sb052
BLGH_00861	scaffold_8	OG0000229	BGHR1_15590	tig00005302	OG0000229	sb052
BLGH_00862	scaffold_8	OG0000229	BGHR1_15589	tig00005302	OG0000229	sb052
BLGH_00863	scaffold_8	OG0005514	BGHR1_15588	tig00005302	OG0005514	sb052
BLGH_00864	scaffold_8	OG0005515	BGHR1_15587	tig00005302	OG0005515	sb052
BLGH_00865	scaffold_8	OG0005516	BGHR1_15586	tig00005302	OG0005516	sb052
BLGH_00866	scaffold_8	OG0005517	BGHR1_15585	tig00005302	OG0005517	sb052
BLGH_00867	scaffold_8	OG0005518	BGHR1_15584	tig00005302	OG0005518	sb052
BLGH_00868	scaffold_8	OG0005519	BGHR1_15583	tig00005302	OG0005519	sb052
BLGH_00869	scaffold_8	OG0005520	BGHR1_15582	tig00005302	OG0005520	sb052
BLGH_00870	scaffold_8	OG0005521	BGHR1_15581	tig00005302	OG0005521	sb052
BLGH_00871	scaffold_8	OG0005522	BGHR1_15580	tig00005302	OG0005522	sb052
BLGH_00872	scaffold_8	OG0005523	BGHR1_15579	tig00005302	OG0005523	sb052
BLGH_00873	scaffold_8	OG0005524	BGHR1_15578	tig00005302	OG0005524	sb052
BLGH_00874	scaffold_8	OG0005525	BGHR1_15577	tig00005302	OG0005525	sb052
BLGH_00875	scaffold_8	OG0005526	BGHR1_15576	tig00005302	OG0005526	sb052
BLGH_00876	scaffold_8	OG0005527	BGHR1_15575	tig00005302	OG0005527	sb052
BLGH_00877	scaffold_8	OG0005528	BGHR1_15574	tig00005302	OG0005528	sb052
BLGH_00878	scaffold_8	OG0005529	BGHR1_15573	tig00005302	OG0005529	sb052
BLGH_00879	scaffold_8	OG0005530	BGHR1_15572	tig00005302	OG0005530	sb052
BLGH_00880	scaffold_8	OG0005531	BGHR1_15571	tig00005302	OG0005531	sb052
BLGH_00881	scaffold_8	OG0005532	BGHR1_15570	tig00005302	OG0005532	sb052
BLGH_00882	scaffold_8	OG0005533	BGHR1_15569	tig00005302	OG0005533	sb052
BLGH_00883	scaffold_8	OG0005534	BGHR1_15568	tig00005302	OG0005534	sb052
BLGH_00884	scaffold_8	OG0005535	BGHR1_15567	tig00005302	OG0005535	sb052
BLGH_00885	scaffold_8	OG0005536	BGHR1_15566	tig00005302	OG0005536	sb052
BLGH_00886	scaffold_8	OG0005537	BGHR1_15565	tig00005302	OG0005537	sb052
BLGH_00887	scaffold_8	OG0005538	BGHR1_15564	tig00005302	OG0005538	sb052
BLGH_00888	scaffold_8	OG0005539	BGHR1_15563	tig00005302	OG0005539	sb052
BLGH_00889	scaffold_8	OG0005540	BGHR1_15562	tig00005302	OG0005540	sb052
BLGH_00890	scaffold_8	OG0005541	BGHR1_15561	tig00005302	OG0005541	sb052
BLGH_00891	scaffold_8	OG0005542	BGHR1_15560	tig00005302	OG0005542	sb052
BLGH_00892	scaffold_8	OG0005543	BGHR1_15559	tig00005302	OG0005543	sb052
BLGH_00893	scaffold_8	OG0005544	BGHR1_15558	tig00005302	OG0005544	sb052
BLGH_00894	scaffold_8	OG0005545	BGHR1_15557	tig00005302	OG0005545	sb052
BLGH_00895	scaffold_8	OG0005546	BGHR1_15556	tig00005302	OG0005546	sb052
BLGH_00896	scaffold_8	OG0005547	BGHR1_15555	tig00005302	OG0005547	sb052
BLGH_00897	scaffold_8	OG0005548	BGHR1_15554	tig00005302	OG0005548	sb052
BLGH_00898	scaffold_8	OG0005549	BGHR1_15553	tig00005302	OG0005549	sb052
BLGH_00899	scaffold_8	OG0005550	BGHR1_15552	tig00005302	OG0005550	sb052
BLGH_00900	scaffold_8	OG0005551	BGHR1_15551	tig00005302	OG0005551	sb052
BLGH_00901	scaffold_8	OG0005552	BGHR1_15550	tig00005302	OG0005552	sb052
BLGH_00902	scaffold_8	OG0005553	BGHR1_15549	tig00005302	OG0005553	sb052
BLGH_00903	scaffold_8	OG0005554	BGHR1_15548	tig00005302	OG0005554	sb052
BLGH_00904	scaffold_8	OG0005555	BGHR1_15547	tig00005302	OG0005555	sb052
BLGH_00905	scaffold_8	OG0005556	BGHR1_15546	tig00005302	OG0005556	sb052
BLGH_00906	scaffold_8	OG0005557	BGHR1_15545	tig00005302	OG0005557	sb052
BLGH_00907	scaffold_8	OG0005558	BGHR1_15544	tig00005302	OG0005558	sb052
BLGH_00908	scaffold_8	OG0005559	BGHR1_15543	tig00005302	OG0005559	sb052
BLGH_00909	scaffold_8	OG0006434	-	-	-	sb052
BLGH_00910	scaffold_8	OG0005560	BGHR1_15542	tig00005302	OG0005560	sb052
BLGH_00911	scaffold_8	OG0005561	BGHR1_15541	tig00005302	OG0005561	sb052
BLGH_00912	scaffold_8	OG0005562	BGHR1_15540	tig00005302	OG0005562	sb052
BLGH_00913	scaffold_8	OG0005563	BGHR1_15539	tig00005302	OG0005563	sb052
BLGH_00914	scaffold_8	OG0005564	BGHR1_15538	tig00005302	OG0005564	sb052
BLGH_00915	scaffold_8	OG0005565	BGHR1_15537	tig00005302	OG0005565	sb052
BLGH_00916	scaffold_8	OG0005566	BGHR1_15536	tig00005302	OG0005566	sb052
BLGH_00917	scaffold_8	OG0005567	BGHR1_15535	tig00005302	OG0005567	sb052
BLGH_00918	scaffold_8	OG0000230	BGHR1_15534	tig00005302	OG0000230	sb052
BLGH_00919	scaffold_8	OG0000231	BGHR1_15533	tig00005302	OG0000231	sb052
BLGH_00920	scaffold_8	OG0000231	BGHR1_15532	tig00005302	OG0000231	sb052
BLGH_00921	scaffold_8	OG0000230	BGHR1_15531	tig00005302	OG0000230	sb052
BLGH_00922	scaffold_8	OG0005568	BGHR1_15530	tig00005302	OG0005568	sb052
BLGH_00923	scaffold_8	OG0005569	BGHR1_15529	tig00005302	OG0005569	sb052
BLGH_00924	scaffold_8	OG0005570	BGHR1_15528	tig00005302	OG0005570	sb052
BLGH_00925	scaffold_8	OG0005571	BGHR1_15527	tig00005302	OG0005571	sb052
BLGH_00926	scaffold_8	OG0005572	BGHR1_15526	tig00005302	OG0005572	sb052
BLGH_00927	scaffold_8	OG0005573	BGHR1_15525	tig00005302	OG0005573	sb052
BLGH_00928	scaffold_8	OG0005574	BGHR1_15524	tig00005302	OG0005574	sb052
BLGH_00929	scaffold_8	OG0005575	BGHR1_15523	tig00005302	OG0005575	sb052
BLGH_00930	scaffold_8	OG0005576	BGHR1_15522	tig00005302	OG0005576	sb052
BLGH_00931	scaffold_8	OG0005577	BGHR1_15521	tig00005302	OG0005577	sb052
BLGH_00932	scaffold_8	OG0005578	BGHR1_15520	tig00005302	OG0005578	sb052
BLGH_00933	scaffold_8	OG0005579	BGHR1_15519	tig00005302	OG0005579	sb052
BLGH_00934	scaffold_8	OG0005580	BGHR1_15518	tig00005302	OG0005580	sb052
BLGH_00935	scaffold_8	OG0005581	BGHR1_15517	tig00005302	OG0005581	sb052
BLGH_00936	scaffold_8	OG0005582	BGHR1_15516	tig00005302	OG0005582	sb052
BLGH_00937	scaffold_8	OG0005583	BGHR1_15515	tig00005302	OG0005583	sb052
BLGH_00938	scaffold_8	OG0005584	BGHR1_15514	tig00005302	OG0005584	sb052
BLGH_00939	scaffold_8	OG0005585	BGHR1_15513	tig00005302	OG0005585	sb052
BLGH_00940	scaffold_8	OG0005586	BGHR1_15512	tig00005302	OG0005586	sb052
BLGH_00941	scaffold_8	OG0005587	BGHR1_15511	tig00005302	OG0005587	sb052
BLGH_00942	scaffold_8	OG0005588	BGHR1_15510	tig00005302	OG0005588	sb052
BLGH_00943	scaffold_8	OG0005589	BGHR1_15509	tig00005302	OG0005589	sb052
BLGH_00944	scaffold_8	OG0005590	BGHR1_15508	tig00005302	OG0005590	sb052
BLGH_00945	scaffold_8	OG0005591	BGHR1_15505	tig00005302	OG0005591	sb052
BLGH_00946	scaffold_8	OG0005592	BGHR1_15504	tig00005302	OG0005592	sb052
BLGH_00947	scaffold_8	OG0005593	BGHR1_15503	tig00005302	OG0005593	sb052
BLGH_00948	scaffold_8	OG0005594	BGHR1_15502	tig00005302	OG0005594	sb052
BLGH_00949	scaffold_8	OG0005595	BGHR1_15501	tig00005302	OG0005595	sb052
BLGH_00950	scaffold_8	OG0005596	BGHR1_15500	tig00005302	OG0005596	sb052
BLGH_00951	scaffold_8	OG0005597	BGHR1_15499	tig00005302	OG0005597	sb052
BLGH_00952	scaffold_8	OG0005598	BGHR1_15498	tig00005302	OG0005598	sb052
BLGH_00953	scaffold_8	OG0005599	BGHR1_15497	tig00005302	OG0005599	sb052
BLGH_00954	scaffold_8	OG0005600	BGHR1_15496	tig00005302	OG0005600	sb052
BLGH_00955	scaffold_8	OG0005601	BGHR1_15495	tig00005302	OG0005601	sb052
BLGH_00956	scaffold_8	OG0000002	BGHR1_15494	tig00005302	OG0000002	sb052
BLGH_00957	scaffold_8	OG0000002	-	-	-	sb052
BLGH_00958	scaffold_8	OG0000002	BGHR1_15493	tig00005302	OG0000002	sb052
BLGH_00959	scaffold_8	OG0005602	BGHR1_15492	tig00005302	OG0005602	sb052
BLGH_00960	scaffold_8	OG0005603	BGHR1_15491	tig00005302	OG0005603	sb052
BLGH_00961	scaffold_8	OG0005604	BGHR1_15490	tig00005302	OG0005604	sb052
BLGH_00962	scaffold_8	OG0005605	BGHR1_15489	tig00005302	OG0005605	sb052
BLGH_00963	scaffold_8	OG0005606	BGHR1_15488	tig00005302	OG0005606	sb052
BLGH_00964	scaffold_8	OG0006435	-	-	-	sb052
BLGH_00965	scaffold_8	OG0005607	BGHR1_15487	tig00005302	OG0005607	sb052
BLGH_00966	scaffold_8	OG0005608	BGHR1_15486	tig00005302	OG0005608	sb052
BLGH_00967	scaffold_8	OG0005609	BGHR1_15485	tig00005302	OG0005609	sb052
BLGH_00968	scaffold_8	OG0005610	BGHR1_15484	tig00005302	OG0005610	sb052
BLGH_00969	scaffold_8	OG0005611	BGHR1_15483	tig00005302	OG0005611	sb052
BLGH_00970	scaffold_8	OG0005612	BGHR1_15482	tig00005302	OG0005612	sb052
BLGH_00971	scaffold_8	OG0005613	BGHR1_15481	tig00005302	OG0005613	sb052
BLGH_00972	scaffold_8	OG0005614	BGHR1_15480	tig00005302	OG0005614	sb052
BLGH_00973	scaffold_8	OG0005615	BGHR1_15479	tig00005302	OG0005615	sb052
BLGH_00974	scaffold_8	OG0005616	BGHR1_15478	tig00005302	OG0005616	sb052
BLGH_00975	scaffold_8	OG0005617	BGHR1_15477	tig00005302	OG0005617	sb052
BLGH_00976	scaffold_8	OG0005618	BGHR1_15476	tig00005302	OG0005618	sb052
BLGH_00977	scaffold_8	OG0005619	BGHR1_15475	tig00005302	OG0005619	sb052
BLGH_00978	scaffold_8	OG0005620	BGHR1_15474	tig00005302	OG0005620	sb052
BLGH_00979	scaffold_8	OG0005621	BGHR1_15473	tig00005302	OG0005621	sb052
BLGH_00980	scaffold_8	OG0005622	BGHR1_15472	tig00005302	OG0005622	sb052
BLGH_00981	scaffold_8	OG0005623	BGHR1_15471	tig00005302	OG0005623	sb052
BLGH_00982	scaffold_8	OG0005624	BGHR1_15470	tig00005302	OG0005624	sb052
BLGH_00983	scaffold_8	OG0005625	BGHR1_15469	tig00005302	OG0005625	sb052
BLGH_00984	scaffold_8	OG0005626	BGHR1_15468	tig00005302	OG0005626	sb052
BLGH_00985	scaffold_8	OG0005627	BGHR1_15467	tig00005302	OG0005627	sb052
BLGH_00986	scaffold_8	OG0005628	BGHR1_15466	tig00005302	OG0005628	sb052
BLGH_00987	scaffold_8	OG0006436	-	-	-	sb052
BLGH_00988	scaffold_8	OG0005629	BGHR1_15465	tig00005302	OG0005629	sb052
BLGH_00989	scaffold_8	OG0005630	BGHR1_15464	tig00005302	OG0005630	sb052
BLGH_00990	scaffold_8	OG0005631	BGHR1_15463	tig00005302	OG0005631	sb052
BLGH_00991	scaffold_8	OG0005632	BGHR1_15462	tig00005302	OG0005632	sb052
BLGH_00992	scaffold_8	OG0005633	BGHR1_15461	tig00005302	OG0005633	sb052
BLGH_00993	scaffold_8	OG0005634	BGHR1_15460	tig00005302	OG0005634	sb052
BLGH_00994	scaffold_8	OG0005635	BGHR1_15459	tig00005302	OG0005635	sb052
BLGH_00995	scaffold_8	OG0005636	BGHR1_15458	tig00005302	OG0005636	sb052
BLGH_00996	scaffold_8	OG0005637	BGHR1_15457	tig00005302	OG0005637	sb052
BLGH_00997	scaffold_8	OG0005638	BGHR1_15456	tig00005302	OG0005638	sb052
BLGH_00998	scaffold_8	OG0005639	BGHR1_15455	tig00005302	OG0005639	sb052
BLGH_00999	scaffold_8	OG0005640	BGHR1_15454	tig00005302	OG0005640	sb052
BLGH_01000	scaffold_8	OG0005641	BGHR1_15453	tig00005302	OG0005641	sb052
BLGH_01001	scaffold_8	OG0005642	BGHR1_15452	tig00005302	OG0005642	sb052
BLGH_01002	scaffold_8	OG0005643	BGHR1_15451	tig00005302	OG0005643	sb052
BLGH_01003	scaffold_8	OG0005644	BGHR1_15450	tig00005302	OG0005644	sb052
BLGH_01004	scaffold_8	OG0005645	BGHR1_15449	tig00005302	OG0005645	sb052
BLGH_01005	scaffold_8	OG0005646	BGHR1_15448	tig00005302	OG0005646	sb052
BLGH_01006	scaffold_8	OG0005647	BGHR1_15447	tig00005302	OG0005647	sb052
BLGH_01007	scaffold_8	OG0005648	BGHR1_15446	tig00005302	OG0005648	sb052
BLGH_01008	scaffold_8	OG0005649	BGHR1_15445	tig00005302	OG0005649	sb052
BLGH_01009	scaffold_8	OG0005650	BGHR1_15444	tig00005302	OG0005650	sb052
BLGH_01010	scaffold_8	OG0005651	BGHR1_15443	tig00005302	OG0005651	sb052
BLGH_01011	scaffold_8	OG0005652	BGHR1_15442	tig00005302	OG0005652	sb052
BLGH_01012	scaffold_8	OG0005653	BGHR1_15441	tig00005302	OG0005653	sb052
BLGH_01013	scaffold_8	OG0005654	BGHR1_15440	tig00005302	OG0005654	sb052
BLGH_01014	scaffold_8	OG0000079	BGHR1_15439	tig00005302	OG0000079	sb052
BLGH_01015	scaffold_8	OG0006437	BGHR1_15438	tig00005302	OG0000002	sb052
BLGH_01016	scaffold_8	OG0005655	BGHR1_15437	tig00005302	OG0005655	sb052
BLGH_01017	scaffold_8	OG0000106	BGHR1_15436	tig00005302	OG0000106	sb052
BLGH_01018	scaffold_8	OG0005656	BGHR1_15435	tig00005302	OG0005656	sb052
BLGH_01019	scaffold_8	OG0005657	BGHR1_15434	tig00005302	OG0005657	sb052
BLGH_01020	scaffold_8	OG0005658	BGHR1_15433	tig00005302	OG0005658	sb052
BLGH_01021	scaffold_8	OG0005659	BGHR1_15432	tig00005302	OG0005659	sb052
BLGH_01022	scaffold_8	OG0005660	BGHR1_15431	tig00005302	OG0005660	sb052
BLGH_01023	scaffold_8	OG0005661	BGHR1_15430	tig00005302	OG0005661	sb052
BLGH_01024	scaffold_8	OG0000208	BGHR1_15429	tig00005302	OG0000208	sb052
BLGH_01025	scaffold_8	OG0005662	BGHR1_15428	tig00005302	OG0005662	sb052
BLGH_01026	scaffold_8	OG0005663	BGHR1_15427	tig00005302	OG0005663	sb052
BLGH_01027	scaffold_8	OG0005664	BGHR1_15426	tig00005302	OG0005664	sb052
BLGH_01028	scaffold_8	OG0005665	BGHR1_15425	tig00005302	OG0005665	sb052
BLGH_01029	scaffold_8	OG0005666	BGHR1_15424	tig00005302	OG0005666	sb052
BLGH_01030	scaffold_8	OG0005667	BGHR1_15423	tig00005302	OG0005667	sb052
BLGH_01031	scaffold_8	OG0005668	BGHR1_15422	tig00005302	OG0005668	sb052
BLGH_01032	scaffold_8	OG0005669	BGHR1_15421	tig00005302	OG0005669	sb052
BLGH_01033	scaffold_8	OG0005670	BGHR1_15420	tig00005302	OG0005670	sb052
BLGH_01034	scaffold_8	OG0005671	BGHR1_15419	tig00005302	OG0005671	sb052
BLGH_01035	scaffold_8	OG0005672	BGHR1_15418	tig00005302	OG0005672	sb052
BLGH_01036	scaffold_8	OG0005673	BGHR1_15417	tig00005302	OG0005673	sb052
BLGH_01037	scaffold_8	OG0005674	BGHR1_15416	tig00005302	OG0005674	sb052
BLGH_01038	scaffold_8	OG0005675	BGHR1_15415	tig00005302	OG0005675	sb052
BLGH_01039	scaffold_8	OG0005676	BGHR1_15414	tig00005302	OG0005676	sb052
BLGH_01040	scaffold_8	OG0005677	BGHR1_15413	tig00005302	OG0005677	sb052
BLGH_01041	scaffold_8	OG0005678	BGHR1_15412	tig00005302	OG0005678	sb052
BLGH_01042	scaffold_8	OG0005679	BGHR1_15411	tig00005302	OG0005679	sb052
BLGH_01043	scaffold_8	OG0005680	BGHR1_15410	tig00005302	OG0005680	sb052
BLGH_01044	scaffold_8	OG0005681	BGHR1_15409	tig00005302	OG0005681	sb052
BLGH_01045	scaffold_8	OG0005682	BGHR1_15408	tig00005302	OG0005682	sb052
BLGH_01046	scaffold_8	OG0005683	BGHR1_15407	tig00005302	OG0005683	sb052
BLGH_01047	scaffold_8	OG0005684	BGHR1_15406	tig00005302	OG0005684	sb052
BLGH_01048	scaffold_8	OG0005685	BGHR1_15405	tig00005302	OG0005685	sb052
BLGH_01049	scaffold_8	OG0005686	BGHR1_15404	tig00005302	OG0005686	sb052
BLGH_01050	scaffold_8	OG0000064	BGHR1_15403	tig00005302	OG0000064	sb052
BLGH_01051	scaffold_8	OG0005687	BGHR1_15402	tig00005302	OG0005687	sb052
BLGH_01052	scaffold_8	OG0000064	BGHR1_15401	tig00005302	OG0000064	sb052
BLGH_01053	scaffold_8	OG0005688	BGHR1_15399	tig00005302	OG0005688	sb052
BLGH_01054	scaffold_8	OG0000095	BGHR1_15398	tig00005302	OG0000095	sb052
BLGH_01055	scaffold_8	OG0000005	BGHR1_15397	tig00005302	OG0000005	sb052
BLGH_01056	scaffold_8	OG0000095	BGHR1_15396	tig00005302	OG0000095	sb052
BLGH_01057	scaffold_8	OG0000095	BGHR1_15395	tig00005302	OG0000095	sb052
BLGH_01058	scaffold_8	OG0000064	BGHR1_15394	tig00005302	OG0000064	sb052
BLGH_01059	scaffold_8	OG0005689	BGHR1_15393	tig00005302	OG0005689	sb052
BLGH_01060	scaffold_8	OG0005690	BGHR1_15392	tig00005302	OG0005690	sb052
BLGH_01061	scaffold_8	OG0005691	BGHR1_15391	tig00005302	OG0005691	sb052
BLGH_01062	scaffold_8	OG0005692	BGHR1_15390	tig00005302	OG0005692	sb052
BLGH_01063	scaffold_8	OG0005693	BGHR1_15389	tig00005302	OG0005693	sb052
BLGH_01064	scaffold_8	OG0005694	BGHR1_15388	tig00005302	OG0005694	sb052
BLGH_01065	scaffold_8	OG0005695	BGHR1_15387	tig00005302	OG0005695	sb052
BLGH_01066	scaffold_8	OG0005696	BGHR1_15386	tig00005302	OG0005696	sb052
BLGH_01067	scaffold_8	OG0005697	BGHR1_15385	tig00005302	OG0005697	sb052
BLGH_01068	scaffold_8	OG0005698	BGHR1_15384	tig00005302	OG0005698	sb052
BLGH_01069	scaffold_8	OG0005699	BGHR1_15383	tig00005302	OG0005699	sb052
BLGH_01070	scaffold_8	OG0005700	BGHR1_15382	tig00005302	OG0005700	sb052
BLGH_01071	scaffold_8	OG0005701	BGHR1_15381	tig00005302	OG0005701	sb052
BLGH_01072	scaffold_8	OG0005702	BGHR1_15380	tig00005302	OG0005702	sb052
BLGH_01073	scaffold_8	OG0005703	BGHR1_15379	tig00005302	OG0005703	sb052
BLGH_01074	scaffold_8	OG0005704	BGHR1_15378	tig00005302	OG0005704	sb052
BLGH_01075	scaffold_8	OG0005705	BGHR1_15377	tig00005302	OG0005705	sb052
BLGH_01076	scaffold_8	OG0005706	BGHR1_15376	tig00005302	OG0005706	sb052
BLGH_01077	scaffold_8	OG0005707	BGHR1_15375	tig00005302	OG0005707	sb052
BLGH_01078	scaffold_8	OG0005708	BGHR1_15374	tig00005302	OG0005708	sb052
BLGH_01079	scaffold_8	OG0005709	BGHR1_15373	tig00005302	OG0005709	sb052
BLGH_01080	scaffold_8	OG0005710	BGHR1_15372	tig00005302	OG0005710	sb052
BLGH_01081	scaffold_8	OG0005711	BGHR1_15371	tig00005302	OG0005711	sb052
BLGH_01082	scaffold_8	OG0000040	BGHR1_15370	tig00005302	OG0000040	sb052
BLGH_01083	scaffold_8	OG0005712	BGHR1_15369	tig00005302	OG0005712	sb052
BLGH_01084	scaffold_8	OG0005713	BGHR1_15368	tig00005302	OG0005713	sb052
BLGH_01085	scaffold_8	OG0005714	BGHR1_15367	tig00005302	OG0005714	sb052
BLGH_01086	scaffold_8	OG0005715	BGHR1_15366	tig00005302	OG0005715	sb052
BLGH_01087	scaffold_8	OG0005716	BGHR1_15365	tig00005302	OG0005716	sb052
BLGH_01088	scaffold_8	OG0005717	BGHR1_15363	tig00005302	OG0005717	sb052
BLGH_01089	scaffold_8	OG0005718	BGHR1_15362	tig00005302	OG0005718	sb052
BLGH_01090	scaffold_8	OG0005719	BGHR1_15361	tig00005302	OG0005719	sb052
BLGH_01091	scaffold_8	OG0005720	BGHR1_15360	tig00005302	OG0005720	sb052
BLGH_01092	scaffold_8	OG0005721	BGHR1_15359	tig00005302	OG0005721	sb052
BLGH_01093	scaffold_8	OG0005722	BGHR1_15358	tig00005302	OG0005722	sb052
BLGH_01094	scaffold_8	OG0005723	BGHR1_15357	tig00005302	OG0005723	sb052
BLGH_01095	scaffold_8	OG0005724	BGHR1_15356	tig00005302	OG0005724	sb052
BLGH_01096	scaffold_8	OG0005725	BGHR1_15355	tig00005302	OG0005725	sb052
BLGH_01097	scaffold_8	OG0006438	BGHR1_15354	tig00005302	OG0006616	sb052
BLGH_01098	scaffold_8	OG0005726	BGHR1_15353	tig00005302	OG0005726	sb052
BLGH_01099	scaffold_8	OG0005727	BGHR1_15352	tig00005302	OG0005727	sb052
BLGH_01100	scaffold_8	OG0005728	BGHR1_15351	tig00005302	OG0005728	sb052
BLGH_01101	scaffold_8	OG0005729	BGHR1_15350	tig00005302	OG0005729	sb052
BLGH_01102	scaffold_8	OG0005730	BGHR1_15349	tig00005302	OG0005730	sb052
BLGH_01103	scaffold_8	OG0005731	BGHR1_15348	tig00005302	OG0005731	sb052
BLGH_01104	scaffold_8	OG0005732	BGHR1_15347	tig00005302	OG0005732	sb052
BLGH_01105	scaffold_8	OG0005733	BGHR1_15346	tig00005302	OG0005733	sb052
BLGH_01106	scaffold_8	OG0005734	BGHR1_15345	tig00005302	OG0005734	sb052
BLGH_01107	scaffold_8	OG0005735	BGHR1_15344	tig00005302	OG0005735	sb052
BLGH_01108	scaffold_8	OG0005736	BGHR1_15343	tig00005302	OG0005736	sb052
BLGH_01109	scaffold_8	OG0005737	BGHR1_15342	tig00005302	OG0005737	sb052
BLGH_01110	scaffold_8	OG0005738	BGHR1_15341	tig00005302	OG0005738	sb052
BLGH_01111	scaffold_8	OG0005739	BGHR1_15340	tig00005302	OG0005739	sb052
BLGH_01112	scaffold_8	OG0005740	BGHR1_15339	tig00005302	OG0005740	sb052
BLGH_01113	scaffold_8	OG0005741	BGHR1_15338	tig00005302	OG0005741	sb052
BLGH_01114	scaffold_8	OG0005742	BGHR1_15337	tig00005302	OG0005742	sb052
BLGH_01115	scaffold_8	OG0005743	BGHR1_15336	tig00005302	OG0005743	sb052
BLGH_01116	scaffold_8	OG0005744	BGHR1_15335	tig00005302	OG0005744	sb052
BLGH_01117	scaffold_8	OG0005745	BGHR1_15334	tig00005302	OG0005745	sb052
BLGH_01118	scaffold_8	OG0005746	BGHR1_15333	tig00005302	OG0005746	sb052
BLGH_01119	scaffold_8	OG0005747	BGHR1_15332	tig00005302	OG0005747	sb052
BLGH_01120	scaffold_8	OG0005748	BGHR1_15331	tig00005302	OG0005748	sb052
BLGH_01121	scaffold_8	OG0005749	BGHR1_15330	tig00005302	OG0005749	sb052
BLGH_01122	scaffold_8	OG0005750	BGHR1_15329	tig00005302	OG0005750	sb052
BLGH_01123	scaffold_8	OG0005751	BGHR1_15328	tig00005302	OG0005751	sb052
BLGH_01124	scaffold_8	OG0005752	BGHR1_15327	tig00005302	OG0005752	sb052
BLGH_01125	scaffold_8	OG0005753	BGHR1_15326	tig00005302	OG0005753	sb052
BLGH_01126	scaffold_8	OG0005754	BGHR1_15325	tig00005302	OG0005754	sb052
BLGH_01127	scaffold_8	OG0005755	BGHR1_15324	tig00005302	OG0005755	sb052
BLGH_01128	scaffold_8	OG0005756	BGHR1_15323	tig00005302	OG0005756	sb052
BLGH_01129	scaffold_8	OG0000105	BGHR1_15312	tig00005302	OG0000105	sb052		two copies in RACE1
BLGH_01129	scaffold_8	OG0000105	BGHR1_15322	tig00005302	OG0000105	sb052		two copies in RACE1
BLGH_01130	scaffold_8	OG0005757	BGHR1_15321	tig00005302	OG0005757	sb052
BLGH_01131	scaffold_8	OG0000096	BGHR1_10666	tig00000046	OG0000096	sb006		> 4 models in RACE1
BLGH_01131	scaffold_8	OG0000096	BGHR1_11008	tig00000048	OG0000096	sb009		> 4 models in RACE1
BLGH_01131	scaffold_8	OG0000096	BGHR1_13806	tig00005276	OG0000096	sb033		> 4 models in RACE1
BLGH_01131	scaffold_8	OG0000096	BGHR1_15507	tig00005302	OG0000096	sb052		> 4 models in RACE1
BLGH_01131	scaffold_8	OG0000096	BGHR1_16153	tig00005316	OG0000096	sb062		> 4 models in RACE1
BLGH_01132	scaffold_8	OG0000012	BGHR1_15320	tig00005302	OG0000012	sb052
BLGH_01133	scaffold_8	OG0005758	BGHR1_15319	tig00005302	OG0005758	sb052
BLGH_01134	scaffold_8	OG0005759	BGHR1_15318	tig00005302	OG0005759	sb052
BLGH_01135	scaffold_8	OG0005760	BGHR1_15317	tig00005302	OG0005760	sb052
BLGH_01136	scaffold_8	OG0005761	BGHR1_15316	tig00005302	OG0005761	sb052
BLGH_01137	scaffold_8	OG0005762	BGHR1_15315	tig00005302	OG0005762	sb052
BLGH_01138	scaffold_8	OG0005763	BGHR1_15314	tig00005302	OG0005763	sb052
BLGH_01139	scaffold_8	OG0005764	BGHR1_15313	tig00005302	OG0005764	sb052
BLGH_01140	scaffold_8	OG0000012	BGHR1_15309	tig00005302	OG0000012	sb052		two copies in RACE1
BLGH_01140	scaffold_8	OG0000012	BGHR1_15311	tig00005302	OG0000012	sb052		two copies in RACE1
BLGH_01141	scaffold_8	OG0000244	-	-	-	sb052
BLGH_01142	scaffold_8	OG0005765	BGHR1_15310	tig00005302	OG0005765	sb052
BLGH_01143	scaffold_8	OG0005766	BGHR1_15308	tig00005302	OG0005766	sb052
BLGH_01144	scaffold_8	OG0005767	BGHR1_15307	tig00005302	OG0005767	sb052
BLGH_01145	scaffold_8	OG0005768	BGHR1_15306	tig00005302	OG0005768	sb052
BLGH_01146	scaffold_8	OG0005769	BGHR1_15305	tig00005302	OG0005769	sb052
BLGH_01147	scaffold_8	OG0005770	BGHR1_15304	tig00005302	OG0005770	sb052
BLGH_01148	scaffold_8	OG0005771	BGHR1_15303	tig00005302	OG0005771	sb052
BLGH_01149	scaffold_8	OG0005772	BGHR1_15302	tig00005302	OG0005772	sb052
BLGH_01150	scaffold_8	OG0005773	BGHR1_15301	tig00005302	OG0005773	sb052
BLGH_01151	scaffold_8	OG0005774	BGHR1_15300	tig00005302	OG0005774	sb052
BLGH_01152	scaffold_8	OG0005775	BGHR1_15298	tig00005302	OG0005775	sb052
BLGH_01153	scaffold_8	OG0005776	BGHR1_15297	tig00005302	OG0005776	sb052
BLGH_01154	scaffold_8	OG0005777	BGHR1_15296	tig00005302	OG0005777	sb052
BLGH_01155	scaffold_8	OG0005778	BGHR1_15295	tig00005302	OG0005778	sb052
BLGH_01156	scaffold_8	OG0005779	BGHR1_15294	tig00005302	OG0005779	sb052
BLGH_01157	scaffold_8	OG0005780	BGHR1_15293	tig00005302	OG0005780	sb052
BLGH_01158	scaffold_8	OG0005781	BGHR1_15292	tig00005302	OG0005781	sb052
BLGH_01159	scaffold_8	OG0005782	BGHR1_15291	tig00005302	OG0005782	sb052
BLGH_01160	scaffold_8	OG0005783	BGHR1_15290	tig00005302	OG0005783	sb052
BLGH_01161	scaffold_8	OG0005784	BGHR1_15289	tig00005302	OG0005784	sb052
BLGH_01162	scaffold_8	OG0005785	BGHR1_15287	tig00005302	OG0005785	sb052
BLGH_01163	scaffold_8	OG0005786	BGHR1_15285	tig00005302	OG0005786	sb052
BLGH_01164	scaffold_8	OG0005787	BGHR1_15284	tig00005302	OG0005787	sb052
BLGH_01165	scaffold_8	OG0000164	BGHR1_15283	tig00005302	OG0000164	sb052
BLGH_01166	scaffold_8	OG0005788	BGHR1_15282	tig00005302	OG0005788	sb052
BLGH_01167	scaffold_8	OG0005789	BGHR1_15281	tig00005302	OG0005789	sb052
BLGH_01168	scaffold_8	OG0005790	BGHR1_15280	tig00005302	OG0005790	sb052
BLGH_01169	scaffold_8	OG0000012	BGHR1_15279	tig00005302	OG0000012	sb052
BLGH_01170	scaffold_8	OG0005791	BGHR1_15278	tig00005302	OG0005791	sb052
BLGH_01171	scaffold_8	OG0005792	BGHR1_15277	tig00005302	OG0005792	sb052
BLGH_01172	scaffold_8	OG0000012	BGHR1_15276	tig00005302	OG0000012	sb052
BLGH_01173	scaffold_8	OG0005793	BGHR1_15275	tig00005302	OG0005793	sb052
BLGH_01174	scaffold_8	OG0005794	BGHR1_15274	tig00005302	OG0005794	sb052
BLGH_01175	scaffold_8	OG0005795	BGHR1_15273	tig00005302	OG0005795	sb052
BLGH_01176	scaffold_8	OG0005796	BGHR1_15272	tig00005302	OG0005796	sb052
BLGH_01177	scaffold_8	OG0005797	BGHR1_15271	tig00005302	OG0005797	sb052
BLGH_01178	scaffold_8	OG0005798	BGHR1_15270	tig00005302	OG0005798	sb052
BLGH_01179	scaffold_8	OG0005799	BGHR1_15269	tig00005302	OG0005799	sb052
BLGH_01180	scaffold_8	OG0005800	BGHR1_15268	tig00005302	OG0005800	sb052
BLGH_01181	scaffold_8	OG0005801	BGHR1_15267	tig00005302	OG0005801	sb052
BLGH_01182	scaffold_8	OG0005802	BGHR1_15266	tig00005302	OG0005802	sb052
BLGH_01183	scaffold_8	OG0000012	BGHR1_15264	tig00005302	OG0000012	sb052
BLGH_01184	scaffold_8	OG0000012	BGHR1_15265	tig00005302	OG0000012	sb052
BLGH_01185	scaffold_8	OG0005803	BGHR1_15263	tig00005302	OG0005803	sb052
BLGH_01186	scaffold_8	OG0000012	BGHR1_15262	tig00005302	OG0000012	sb052
BLGH_01187	scaffold_8	OG0005804	BGHR1_15261	tig00005302	OG0005804	sb052
BLGH_01188	scaffold_8	OG0000012	BGHR1_15260	tig00005302	OG0000012	sb052
BLGH_01189	scaffold_8	OG0005805	BGHR1_15258	tig00005302	OG0005805	sb052
BLGH_01190	scaffold_8	OG0000012	BGHR1_15257	tig00005302	OG0000012	sb052
BLGH_01191	scaffold_8	OG0005806	BGHR1_15256	tig00005302	OG0005806	sb052
BLGH_01192	scaffold_8	OG0005807	BGHR1_15255	tig00005302	OG0005807	sb052
BLGH_01193	scaffold_8	OG0005808	BGHR1_15254	tig00005302	OG0005808	sb052
BLGH_01194	scaffold_8	OG0005809	BGHR1_15253	tig00005302	OG0005809	sb052
BLGH_01195	scaffold_8	OG0005810	BGHR1_15252	tig00005302	OG0005810	sb052
BLGH_01196	scaffold_8	OG0005811	BGHR1_15251	tig00005302	OG0005811	sb052
BLGH_01197	scaffold_8	OG0005812	BGHR1_15250	tig00005302	OG0005812	sb052
BLGH_01198	scaffold_8	OG0005813	BGHR1_15249	tig00005302	OG0005813	sb052
BLGH_01199	scaffold_8	OG0005814	BGHR1_15248	tig00005302	OG0005814	sb052
BLGH_01200	scaffold_8	OG0005815	BGHR1_15247	tig00005302	OG0005815	sb052
BLGH_01201	scaffold_8	OG0005816	BGHR1_15246	tig00005302	OG0005816	sb052
BLGH_01202	scaffold_8	OG0005817	BGHR1_15245	tig00005302	OG0005817	sb052
BLGH_01203	scaffold_8	OG0005818	BGHR1_15244	tig00005302	OG0005818	sb052
BLGH_01204	scaffold_8	OG0005819	BGHR1_15243	tig00005302	OG0005819	sb052
BLGH_01205	scaffold_8	OG0005820	BGHR1_15242	tig00005302	OG0005820	sb052
BLGH_01206	scaffold_8	OG0005821	BGHR1_15241	tig00005302	OG0005821	sb052
BLGH_01207	scaffold_8	OG0005822	BGHR1_15240	tig00005302	OG0005822	sb052
BLGH_01208	scaffold_8	OG0005823	BGHR1_15239	tig00005302	OG0005823	sb052
BLGH_01209	scaffold_8	OG0005824	BGHR1_15238	tig00005302	OG0005824	sb052
BLGH_01210	scaffold_8	OG0005825	BGHR1_15237	tig00005302	OG0005825	sb052
BLGH_01211	scaffold_8	OG0005826	BGHR1_15236	tig00005302	OG0005826	sb052
BLGH_01212	scaffold_8	OG0005827	BGHR1_15235	tig00005302	OG0005827	sb052
BLGH_01213	scaffold_8	OG0005828	BGHR1_15234	tig00005302	OG0005828	sb052
BLGH_01214	scaffold_8	OG0005829	BGHR1_15233	tig00005302	OG0005829	sb052
BLGH_01215	scaffold_8	OG0005830	BGHR1_15232	tig00005302	OG0005830	sb052
BLGH_01216	scaffold_8	OG0005831	BGHR1_15231	tig00005302	OG0005831	sb052
BLGH_01217	scaffold_8	OG0005832	BGHR1_15230	tig00005302	OG0005832	sb052
BLGH_01218	scaffold_8	OG0005833	BGHR1_15228	tig00005302	OG0005833	sb052
BLGH_01219	scaffold_8	OG0005834	BGHR1_15227	tig00005302	OG0005834	sb052
BLGH_01220	scaffold_8	OG0005835	BGHR1_15226	tig00005302	OG0005835	sb052
BLGH_01221	scaffold_8	OG0005836	BGHR1_15225	tig00005302	OG0005836	sb052
BLGH_01222	scaffold_8	OG0005837	BGHR1_15224	tig00005302	OG0005837	sb052
BLGH_01223	scaffold_8	OG0005838	BGHR1_15223	tig00005302	OG0005838	sb052
BLGH_01224	scaffold_8	OG0005839	BGHR1_15222	tig00005302	OG0005839	sb052
BLGH_01225	scaffold_8	OG0005840	BGHR1_15221	tig00005302	OG0005840	sb052
BLGH_01226	scaffold_8	OG0005841	BGHR1_15220	tig00005302	OG0005841	sb052
BLGH_01227	scaffold_8	OG0005842	BGHR1_15219	tig00005302	OG0005842	sb052
BLGH_01228	scaffold_8	OG0005843	BGHR1_15218	tig00005302	OG0005843	sb052
BLGH_01229	scaffold_8	OG0005844	BGHR1_15217	tig00005302	OG0005844	sb052
BLGH_01230	scaffold_8	OG0005845	BGHR1_15216	tig00005302	OG0005845	sb052
BLGH_01231	scaffold_8	OG0005846	BGHR1_15215	tig00005302	OG0005846	sb052
BLGH_01232	scaffold_8	OG0005847	BGHR1_15214	tig00005302	OG0005847	sb052
BLGH_01233	scaffold_8	OG0005848	BGHR1_15213	tig00005302	OG0005848	sb052
BLGH_01234	scaffold_8	OG0005849	BGHR1_15211	tig00005302	OG0005849	sb052
BLGH_01235	scaffold_8	OG0005850	BGHR1_15210	tig00005302	OG0005850	sb052
BLGH_01236	scaffold_8	OG0005851	BGHR1_15209	tig00005302	OG0005851	sb052
BLGH_01237	scaffold_8	OG0005852	BGHR1_15208	tig00005302	OG0005852	sb052
BLGH_01238	scaffold_8	OG0005853	BGHR1_14646	tig00005288	OG0005853	sb044
BLGH_01239	scaffold_8	OG0005854	BGHR1_14645	tig00005288	OG0005854	sb044
BLGH_01240	scaffold_8	OG0005855	BGHR1_14644	tig00005288	OG0005855	sb044
BLGH_01241	scaffold_8	OG0005856	BGHR1_14643	tig00005288	OG0005856	sb044
BLGH_01242	scaffold_8	OG0005857	BGHR1_14642	tig00005288	OG0005857	sb044
BLGH_01243	scaffold_8	OG0005858	BGHR1_14641	tig00005288	OG0005858	sb044
BLGH_01244	scaffold_8	OG0005859	BGHR1_14640	tig00005288	OG0005859	sb044
BLGH_01245	scaffold_8	OG0005860	BGHR1_14639	tig00005288	OG0005860	sb044
BLGH_01246	scaffold_8	OG0005861	BGHR1_14638	tig00005288	OG0005861	sb044
BLGH_01247	scaffold_8	OG0005862	BGHR1_14637	tig00005288	OG0005862	sb044
BLGH_01248	scaffold_8	OG0005863	BGHR1_14636	tig00005288	OG0005863	sb044
BLGH_01249	scaffold_8	OG0005864	BGHR1_14635	tig00005288	OG0005864	sb044
BLGH_01250	scaffold_8	OG0005865	BGHR1_14634	tig00005288	OG0005865	sb044
BLGH_01251	scaffold_8	OG0005866	BGHR1_14633	tig00005288	OG0005866	sb044
BLGH_01252	scaffold_8	OG0005867	BGHR1_14632	tig00005288	OG0005867	sb044
BLGH_01253	scaffold_8	OG0005868	BGHR1_14631	tig00005288	OG0005868	sb044
BLGH_01254	scaffold_8	OG0005869	BGHR1_14630	tig00005288	OG0005869	sb044
BLGH_01255	scaffold_8	OG0005870	BGHR1_14629	tig00005288	OG0005870	sb044
BLGH_01256	scaffold_8	OG0000057	BGHR1_14628	tig00005288	OG0000057	sb044
BLGH_01257	scaffold_8	OG0000057	BGHR1_14627	tig00005288	OG0000057	sb044
BLGH_01258	scaffold_8	OG0000057	BGHR1_14626	tig00005288	OG0000057	sb044
BLGH_01259	scaffold_8	OG0000057	BGHR1_14625	tig00005288	OG0000057	sb044
BLGH_01260	scaffold_8	OG0005871	BGHR1_14624	tig00005288	OG0005871	sb044
BLGH_01261	scaffold_8	OG0005872	BGHR1_14623	tig00005288	OG0005872	sb044
BLGH_01262	scaffold_8	OG0005873	BGHR1_14622	tig00005288	OG0005873	sb044
BLGH_01263	scaffold_8	OG0005874	BGHR1_14621	tig00005288	OG0005874	sb044
BLGH_01264	scaffold_8	OG0005875	BGHR1_14620	tig00005288	OG0005875	sb044
BLGH_01265	scaffold_8	OG0005876	BGHR1_14619	tig00005288	OG0005876	sb044
BLGH_01266	scaffold_8	OG0005877	BGHR1_14618	tig00005288	OG0005877	sb044
BLGH_01267	scaffold_8	OG0005878	BGHR1_14617	tig00005288	OG0005878	sb044
BLGH_01268	scaffold_8	OG0005879	BGHR1_14616	tig00005288	OG0005879	sb044
BLGH_01269	scaffold_8	OG0000232	BGHR1_14615	tig00005288	OG0000232	sb044
BLGH_01270	scaffold_8	OG0005880	BGHR1_14614	tig00005288	OG0005880	sb044
BLGH_01271	scaffold_8	OG0000232	BGHR1_14613	tig00005288	OG0000232	sb044
BLGH_01272	scaffold_8	OG0000035	BGHR1_14612	tig00005288	OG0000035	sb044
BLGH_01273	scaffold_8	OG0000042	BGHR1_14611	tig00005288	OG0000042	sb044
BLGH_01274	scaffold_8	OG0000042	BGHR1_14610	tig00005288	OG0000042	sb044
BLGH_01275	scaffold_8	OG0000233	BGHR1_14609	tig00005288	OG0000233	sb044
BLGH_01276	scaffold_8	OG0000042	BGHR1_14608	tig00005288	OG0000042	sb044
BLGH_01277	scaffold_8	OG0000233	BGHR1_14607	tig00005288	OG0000233	sb044
BLGH_01278	scaffold_8	OG0000042	BGHR1_14606	tig00005288	OG0000042	sb044
BLGH_01279	scaffold_8	OG0005881	BGHR1_14605	tig00005288	OG0005881	sb044
BLGH_01280	scaffold_8	OG0005882	BGHR1_14604	tig00005288	OG0005882	sb044
BLGH_01281	scaffold_8	OG0005883	BGHR1_14603	tig00005288	OG0005883	sb044
BLGH_01282	scaffold_8	OG0005884	BGHR1_14602	tig00005288	OG0005884	sb044
BLGH_01283	scaffold_8	OG0005885	BGHR1_14601	tig00005288	OG0005885	sb044
BLGH_01284	scaffold_8	OG0005886	BGHR1_14599	tig00005288	OG0005886	sb044
BLGH_01285	scaffold_8	OG0005887	BGHR1_14598	tig00005288	OG0005887	sb044
BLGH_01286	scaffold_8	OG0000042	BGHR1_14597	tig00005288	OG0000042	sb044
BLGH_01287	scaffold_8	OG0005888	BGHR1_14596	tig00005288	OG0005888	sb044
BLGH_01288	scaffold_8	OG0005889	BGHR1_14595	tig00005288	OG0005889	sb044
BLGH_01289	scaffold_8	OG0005890	BGHR1_14594	tig00005288	OG0005890	sb044
BLGH_01290	scaffold_8	OG0005891	BGHR1_14593	tig00005288	OG0005891	sb044
BLGH_01291	scaffold_8	OG0005892	BGHR1_14592	tig00005288	OG0005892	sb044
BLGH_01292	scaffold_8	OG0005893	BGHR1_14591	tig00005288	OG0005893	sb044
BLGH_01293	scaffold_8	OG0005894	BGHR1_14590	tig00005288	OG0005894	sb044
BLGH_01294	scaffold_8	OG0005895	BGHR1_14589	tig00005288	OG0005895	sb044
BLGH_01295	scaffold_8	OG0005896	BGHR1_14588	tig00005288	OG0005896	sb044
BLGH_01296	scaffold_8	OG0005897	BGHR1_14587	tig00005288	OG0005897	sb044
BLGH_01297	scaffold_8	OG0005898	BGHR1_14586	tig00005288	OG0005898	sb044
BLGH_01298	scaffold_8	OG0005899	BGHR1_14585	tig00005288	OG0005899	sb044
BLGH_01299	scaffold_8	OG0005900	BGHR1_14584	tig00005288	OG0005900	sb044
BLGH_01300	scaffold_8	OG0005901	BGHR1_14583	tig00005288	OG0005901	sb044
BLGH_01301	scaffold_8	OG0005902	BGHR1_14582	tig00005288	OG0005902	sb044
BLGH_01302	scaffold_8	OG0005903	BGHR1_14581	tig00005288	OG0005903	sb044
BLGH_01303	scaffold_8	OG0005904	BGHR1_14580	tig00005288	OG0005904	sb044
BLGH_01304	scaffold_8	OG0005905	BGHR1_14579	tig00005288	OG0005905	sb044
BLGH_01305	scaffold_8	OG0005906	BGHR1_14578	tig00005288	OG0005906	sb044
BLGH_01306	scaffold_8	OG0005907	BGHR1_14577	tig00005288	OG0005907	sb044
BLGH_01307	scaffold_8	OG0005908	BGHR1_14576	tig00005288	OG0005908	sb044
BLGH_01308	scaffold_8	OG0005909	BGHR1_14575	tig00005288	OG0005909	sb044
BLGH_01309	scaffold_8	OG0005910	BGHR1_14574	tig00005288	OG0005910	sb044
BLGH_01310	scaffold_8	OG0005911	BGHR1_14572	tig00005288	OG0005911	sb044
BLGH_01311	scaffold_8	OG0005912	BGHR1_14571	tig00005288	OG0005912	sb044
BLGH_01312	scaffold_8	OG0005913	BGHR1_14570	tig00005288	OG0005913	sb044
BLGH_01313	scaffold_8	OG0005914	BGHR1_14569	tig00005288	OG0005914	sb044
BLGH_01314	scaffold_8	OG0005915	BGHR1_14568	tig00005288	OG0005915	sb044
BLGH_01315	scaffold_8	OG0005916	BGHR1_14567	tig00005288	OG0005916	sb044
BLGH_01316	scaffold_8	OG0005917	BGHR1_14566	tig00005288	OG0005917	sb044
BLGH_01317	scaffold_8	OG0005918	BGHR1_14565	tig00005288	OG0005918	sb044
BLGH_01318	scaffold_8	OG0005919	BGHR1_14564	tig00005288	OG0005919	sb044
BLGH_01319	scaffold_8	OG0005920	BGHR1_14563	tig00005288	OG0005920	sb044
BLGH_01320	scaffold_8	OG0005921	BGHR1_14562	tig00005288	OG0005921	sb044
BLGH_01321	scaffold_8	OG0005922	BGHR1_14561	tig00005288	OG0005922	sb044
BLGH_01322	scaffold_8	OG0005923	BGHR1_14560	tig00005288	OG0005923	sb044
BLGH_01323	scaffold_8	OG0005924	BGHR1_14559	tig00005288	OG0005924	sb044
BLGH_01324	scaffold_8	OG0005925	BGHR1_14558	tig00005288	OG0005925	sb044
BLGH_01325	scaffold_8	OG0005926	BGHR1_14557	tig00005288	OG0005926	sb044
BLGH_01326	scaffold_8	OG0005927	BGHR1_14556	tig00005288	OG0005927	sb044
BLGH_01327	scaffold_8	OG0005928	BGHR1_14555	tig00005288	OG0005928	sb044
BLGH_01328	scaffold_8	OG0005929	BGHR1_14554	tig00005288	OG0005929	sb044
BLGH_01329	scaffold_8	OG0005930	BGHR1_14553	tig00005288	OG0005930	sb044
BLGH_01330	scaffold_8	OG0005931	BGHR1_14552	tig00005288	OG0005931	sb044
BLGH_01331	scaffold_8	OG0005932	BGHR1_14551	tig00005288	OG0005932	sb044
BLGH_01332	scaffold_8	OG0000143	BGHR1_14550	tig00005288	OG0000143	sb044
BLGH_01333	scaffold_8	OG0005933	BGHR1_14549	tig00005288	OG0005933	sb044
BLGH_01334	scaffold_8	OG0000278	BGHR1_14548	tig00005288	OG0000278	sb044
BLGH_01335	scaffold_8	OG0000210	BGHR1_14547	tig00005288	OG0000210	sb044
BLGH_01336	scaffold_8	OG0005934	BGHR1_14546	tig00005288	OG0005934	sb044
BLGH_01337	scaffold_8	OG0005935	BGHR1_14545	tig00005288	OG0005935	sb044
BLGH_01338	scaffold_8	OG0005936	BGHR1_14544	tig00005288	OG0005936	sb044
BLGH_01339	scaffold_8	OG0005937	BGHR1_14543	tig00005288	OG0005937	sb044
BLGH_01340	scaffold_8	OG0005938	BGHR1_14542	tig00005288	OG0005938	sb044
BLGH_01341	scaffold_8	OG0005939	BGHR1_14541	tig00005288	OG0005939	sb044
BLGH_01342	scaffold_8	OG0005940	BGHR1_14540	tig00005288	OG0005940	sb044
BLGH_01343	scaffold_8	OG0005941	BGHR1_14539	tig00005288	OG0005941	sb044
BLGH_01344	scaffold_8	OG0005942	BGHR1_14538	tig00005288	OG0005942	sb044
BLGH_01345	scaffold_8	OG0005943	BGHR1_14537	tig00005288	OG0005943	sb044
BLGH_01346	scaffold_8	OG0005944	BGHR1_14536	tig00005288	OG0005944	sb044
BLGH_01347	scaffold_8	OG0005945	BGHR1_14535	tig00005288	OG0005945	sb044
BLGH_01348	scaffold_8	OG0005946	BGHR1_14534	tig00005288	OG0005946	sb044
BLGH_01349	scaffold_8	OG0000213	BGHR1_14533	tig00005288	OG0000213	sb044
BLGH_01350	scaffold_8	OG0005947	BGHR1_14532	tig00005288	OG0005947	sb044
BLGH_01351	scaffold_8	OG0005948	BGHR1_14531	tig00005288	OG0005948	sb044
BLGH_01352	scaffold_8	OG0005949	BGHR1_14530	tig00005288	OG0005949	sb044
BLGH_01353	scaffold_8	OG0005950	BGHR1_14529	tig00005288	OG0005950	sb044
BLGH_01354	scaffold_8	OG0005951	BGHR1_14528	tig00005288	OG0005951	sb044
BLGH_01355	scaffold_8	OG0005952	BGHR1_14527	tig00005288	OG0005952	sb044
BLGH_01356	scaffold_8	OG0005953	BGHR1_14526	tig00005288	OG0005953	sb044
BLGH_01357	scaffold_8	OG0005954	BGHR1_14525	tig00005288	OG0005954	sb044
BLGH_01358	scaffold_18	OG0001512	BGHR1_12384	tig00005264	OG0001512	sb025
BLGH_01359	scaffold_18	OG0001513	BGHR1_12383	tig00005264	OG0001513	sb025
BLGH_01360	scaffold_18	OG0001514	BGHR1_12382	tig00005264	OG0001514	sb025
BLGH_01361	scaffold_18	OG0001515	BGHR1_12381	tig00005264	OG0001515	sb025
BLGH_01362	scaffold_18	OG0001516	BGHR1_12380	tig00005264	OG0001516	sb025
BLGH_01363	scaffold_18	OG0001517	BGHR1_12379	tig00005264	OG0001517	sb025
BLGH_01364	scaffold_18	OG0001518	BGHR1_12378	tig00005264	OG0001518	sb025
BLGH_01365	scaffold_18	OG0001519	BGHR1_12377	tig00005264	OG0001519	sb025
BLGH_01366	scaffold_18	OG0001520	BGHR1_12376	tig00005264	OG0001520	sb025
BLGH_01367	scaffold_18	OG0001521	BGHR1_12375	tig00005264	OG0001521	sb025
BLGH_01368	scaffold_18	OG0001522	BGHR1_12374	tig00005264	OG0001522	sb025
BLGH_01369	scaffold_18	OG0001523	BGHR1_12373	tig00005264	OG0001523	sb025
BLGH_01370	scaffold_18	OG0001524	BGHR1_12372	tig00005264	OG0001524	sb025
BLGH_01371	scaffold_18	OG0001525	BGHR1_12369	tig00005264	OG0001525	sb025
BLGH_01372	scaffold_18	OG0001526	BGHR1_12368	tig00005264	OG0001526	sb025
BLGH_01373	scaffold_18	OG0001527	BGHR1_12367	tig00005264	OG0001527	sb025
BLGH_01374	scaffold_18	OG0001528	BGHR1_12366	tig00005264	OG0001528	sb025
BLGH_01375	scaffold_18	OG0001529	BGHR1_12365	tig00005264	OG0001529	sb025
BLGH_01376	scaffold_18	OG0001530	BGHR1_12364	tig00005264	OG0001530	sb025
BLGH_01377	scaffold_18	OG0001531	BGHR1_12363	tig00005264	OG0001531	sb025
BLGH_01378	scaffold_18	OG0001532	BGHR1_12362	tig00005264	OG0001532	sb025
BLGH_01379	scaffold_18	OG0001533	BGHR1_12361	tig00005264	OG0001533	sb025
BLGH_01380	scaffold_18	OG0001534	BGHR1_12360	tig00005264	OG0001534	sb025
BLGH_01381	scaffold_18	OG0001535	BGHR1_12359	tig00005264	OG0001535	sb025
BLGH_01382	scaffold_18	OG0001536	BGHR1_12358	tig00005264	OG0001536	sb025
BLGH_01383	scaffold_18	OG0006344	-	-	-	sb025
BLGH_01384	scaffold_18	OG0000060	-	-	-	sb025
BLGH_01385	scaffold_18	OG0000060	BGHR1_12357	tig00005264	OG0000060	sb025
BLGH_01386	scaffold_18	OG0000060	-	-	-	sb025
BLGH_01387	scaffold_18	OG0000060	-	-	-	sb025
BLGH_01388	scaffold_18	OG0001537	BGHR1_12356	tig00005264	OG0001537	sb025
BLGH_01389	scaffold_18	OG0001538	BGHR1_12355	tig00005264	OG0001538	sb025
BLGH_01390	scaffold_18	OG0001539	BGHR1_12354	tig00005264	OG0001539	sb025
BLGH_01391	scaffold_18	OG0001540	BGHR1_12353	tig00005264	OG0001540	sb025
BLGH_01392	scaffold_18	OG0001541	BGHR1_12352	tig00005264	OG0001541	sb025
BLGH_01393	scaffold_18	OG0001542	BGHR1_12351	tig00005264	OG0001542	sb025
BLGH_01394	scaffold_18	OG0001543	BGHR1_12350	tig00005264	OG0001543	sb025
BLGH_01395	scaffold_18	OG0001544	BGHR1_12349	tig00005264	OG0001544	sb025
BLGH_01396	scaffold_18	OG0001545	BGHR1_12348	tig00005264	OG0001545	sb025
BLGH_01397	scaffold_18	OG0001546	BGHR1_12347	tig00005264	OG0001546	sb025
BLGH_01398	scaffold_18	OG0001547	BGHR1_12346	tig00005264	OG0001547	sb025
BLGH_01399	scaffold_18	OG0000060	BGHR1_12345	tig00005264	OG0000060	sb025
BLGH_01400	scaffold_18	OG0001548	BGHR1_12344	tig00005264	OG0001548	sb025
BLGH_01401	scaffold_18	OG0001549	BGHR1_12343	tig00005264	OG0001549	sb025
BLGH_01402	scaffold_18	OG0001550	BGHR1_12342	tig00005264	OG0001550	sb025
BLGH_01403	scaffold_18	OG0001551	BGHR1_12341	tig00005264	OG0001551	sb025
BLGH_01404	scaffold_18	OG0001552	BGHR1_12340	tig00005264	OG0001552	sb025
BLGH_01405	scaffold_18	OG0001553	BGHR1_12339	tig00005264	OG0001553	sb025
BLGH_01406	scaffold_18	OG0001554	BGHR1_12338	tig00005264	OG0001554	sb025
BLGH_01407	scaffold_18	OG0001555	BGHR1_12337	tig00005264	OG0001555	sb025
BLGH_01408	scaffold_18	OG0001556	BGHR1_12336	tig00005264	OG0001556	sb025
BLGH_01409	scaffold_18	OG0001557	BGHR1_12335	tig00005264	OG0001557	sb025
BLGH_01410	scaffold_18	OG0001558	BGHR1_12334	tig00005264	OG0001558	sb025
BLGH_01411	scaffold_18	OG0001559	BGHR1_12333	tig00005264	OG0001559	sb025
BLGH_01412	scaffold_18	OG0001560	BGHR1_12332	tig00005264	OG0001560	sb025
BLGH_01413	scaffold_18	OG0001561	BGHR1_12331	tig00005264	OG0001561	sb025
BLGH_01414	scaffold_18	OG0001562	BGHR1_12330	tig00005264	OG0001562	sb025
BLGH_01415	scaffold_18	OG0001563	BGHR1_12329	tig00005264	OG0001563	sb025
BLGH_01416	scaffold_18	OG0001564	BGHR1_12328	tig00005264	OG0001564	sb025
BLGH_01417	scaffold_18	OG0001565	BGHR1_12327	tig00005264	OG0001565	sb025
BLGH_01418	scaffold_18	OG0001566	BGHR1_12326	tig00005264	OG0001566	sb025
BLGH_01419	scaffold_18	OG0001567	BGHR1_12325	tig00005264	OG0001567	sb025
BLGH_01420	scaffold_18	OG0001568	BGHR1_12324	tig00005264	OG0001568	sb025
BLGH_01421	scaffold_18	OG0001569	BGHR1_12323	tig00005264	OG0001569	sb025
BLGH_01422	scaffold_18	OG0001570	BGHR1_12322	tig00005264	OG0001570	sb025
BLGH_01423	scaffold_18	OG0001571	BGHR1_12321	tig00005264	OG0001571	sb025
BLGH_01424	scaffold_18	OG0001572	BGHR1_12320	tig00005264	OG0001572	sb025
BLGH_01425	scaffold_18	OG0001573	BGHR1_12319	tig00005264	OG0001573	sb025
BLGH_01426	scaffold_18	OG0001574	BGHR1_12318	tig00005264	OG0001574	sb025
BLGH_01427	scaffold_18	OG0001575	BGHR1_12317	tig00005264	OG0001575	sb025
BLGH_01428	scaffold_18	OG0001576	BGHR1_12316	tig00005264	OG0001576	sb025
BLGH_01429	scaffold_18	OG0001577	BGHR1_12315	tig00005264	OG0001577	sb025
BLGH_01430	scaffold_18	OG0001578	BGHR1_12314	tig00005264	OG0001578	sb025
BLGH_01431	scaffold_18	OG0001579	BGHR1_12313	tig00005264	OG0001579	sb025
BLGH_01432	scaffold_18	OG0001580	BGHR1_12312	tig00005264	OG0001580	sb025
BLGH_01433	scaffold_18	OG0001581	BGHR1_12311	tig00005264	OG0001581	sb025
BLGH_01434	scaffold_18	OG0001582	BGHR1_12310	tig00005264	OG0001582	sb025
BLGH_01435	scaffold_18	OG0001583	BGHR1_12309	tig00005264	OG0001583	sb025
BLGH_01436	scaffold_18	OG0001584	BGHR1_12308	tig00005264	OG0001584	sb025
BLGH_01437	scaffold_18	OG0001585	BGHR1_12307	tig00005264	OG0001585	sb025
BLGH_01438	scaffold_18	OG0001586	BGHR1_12306	tig00005264	OG0001586	sb025
BLGH_01439	scaffold_18	OG0001587	BGHR1_12305	tig00005264	OG0001587	sb025
BLGH_01440	scaffold_18	OG0001588	BGHR1_12304	tig00005264	OG0001588	sb025
BLGH_01441	scaffold_18	OG0001589	BGHR1_12303	tig00005264	OG0001589	sb025
BLGH_01442	scaffold_18	OG0001590	BGHR1_12302	tig00005264	OG0001590	sb025
BLGH_01443	scaffold_18	OG0001591	BGHR1_12301	tig00005264	OG0001591	sb025
BLGH_01444	scaffold_18	OG0001592	BGHR1_12300	tig00005264	OG0001592	sb025
BLGH_01445	scaffold_18	OG0001593	BGHR1_12299	tig00005264	OG0001593	sb025
BLGH_01446	scaffold_18	OG0001594	BGHR1_12298	tig00005264	OG0001594	sb025
BLGH_01447	scaffold_18	OG0001595	BGHR1_12297	tig00005264	OG0001595	sb025
BLGH_01448	scaffold_18	OG0006345	BGHR1_12296	tig00005264	OG0006555	sb025
BLGH_01449	scaffold_18	OG0001596	BGHR1_12295	tig00005264	OG0001596	sb025
BLGH_01450	scaffold_18	OG0001597	BGHR1_12294	tig00005264	OG0001597	sb025
BLGH_01451	scaffold_18	OG0001598	BGHR1_12293	tig00005264	OG0001598	sb025
BLGH_01452	scaffold_18	OG0001599	BGHR1_12292	tig00005264	OG0001599	sb025
BLGH_01453	scaffold_18	OG0001600	BGHR1_12291	tig00005264	OG0001600	sb025
BLGH_01454	scaffold_18	OG0001601	BGHR1_12290	tig00005264	OG0001601	sb025
BLGH_01455	scaffold_18	OG0001602	BGHR1_12289	tig00005264	OG0001602	sb025
BLGH_01456	scaffold_18	OG0001603	BGHR1_12288	tig00005264	OG0001603	sb025
BLGH_01457	scaffold_18	OG0001604	BGHR1_12287	tig00005264	OG0001604	sb025
BLGH_01458	scaffold_18	OG0001605	BGHR1_12286	tig00005264	OG0001605	sb025
BLGH_01459	scaffold_18	OG0001606	BGHR1_12285	tig00005264	OG0001606	sb025
BLGH_01460	scaffold_18	OG0001607	BGHR1_12284	tig00005264	OG0001607	sb025
BLGH_01461	scaffold_18	OG0001608	BGHR1_12283	tig00005264	OG0001608	sb025
BLGH_01462	scaffold_18	OG0001609	BGHR1_12282	tig00005264	OG0001609	sb025
BLGH_01463	scaffold_18	OG0001610	BGHR1_12281	tig00005264	OG0001610	sb025
BLGH_01464	scaffold_18	OG0000148	BGHR1_12280	tig00005264	OG0000148	sb025
BLGH_01465	scaffold_18	OG0001611	BGHR1_12279	tig00005264	OG0001611	sb025
BLGH_01466	scaffold_18	OG0001612	BGHR1_12278	tig00005264	OG0001612	sb025
BLGH_01467	scaffold_18	OG0001613	BGHR1_12277	tig00005264	OG0001613	sb025
BLGH_01468	scaffold_18	OG0001614	BGHR1_12276	tig00005264	OG0001614	sb025
BLGH_01469	scaffold_18	OG0001615	BGHR1_12275	tig00005264	OG0001615	sb025
BLGH_01470	scaffold_18	OG0001616	BGHR1_12274	tig00005264	OG0001616	sb025
BLGH_01471	scaffold_18	OG0000072	BGHR1_12273	tig00005264	OG0000072	sb025
BLGH_01472	scaffold_18	OG0001617	BGHR1_12272	tig00005264	OG0001617	sb025
BLGH_01473	scaffold_18	OG0001618	BGHR1_12271	tig00005264	OG0001618	sb025
BLGH_01474	scaffold_18	OG0001619	BGHR1_12270	tig00005264	OG0001619	sb025
BLGH_01475	scaffold_18	OG0001620	BGHR1_12269	tig00005264	OG0001620	sb025
BLGH_01476	scaffold_18	OG0001621	BGHR1_12268	tig00005264	OG0001621	sb025
BLGH_01477	scaffold_18	OG0001622	BGHR1_12267	tig00005264	OG0001622	sb025
BLGH_01478	scaffold_18	OG0001623	BGHR1_12266	tig00005264	OG0001623	sb025
BLGH_01479	scaffold_18	OG0001624	BGHR1_12265	tig00005264	OG0001624	sb025
BLGH_01480	scaffold_18	OG0001625	BGHR1_12264	tig00005264	OG0001625	sb025
BLGH_01481	scaffold_18	OG0001626	BGHR1_12263	tig00005264	OG0001626	sb025
BLGH_01482	scaffold_18	OG0001627	BGHR1_12262	tig00005264	OG0001627	sb025
BLGH_01483	scaffold_18	OG0001628	BGHR1_12261	tig00005264	OG0001628	sb025
BLGH_01484	scaffold_18	OG0001629	BGHR1_12260	tig00005264	OG0001629	sb025
BLGH_01485	scaffold_18	OG0001630	BGHR1_12259	tig00005264	OG0001630	sb025
BLGH_01486	scaffold_18	OG0001631	BGHR1_12258	tig00005264	OG0001631	sb025
BLGH_01487	scaffold_18	OG0001632	BGHR1_12257	tig00005264	OG0001632	sb025
BLGH_01488	scaffold_18	OG0001633	BGHR1_12256	tig00005264	OG0001633	sb025
BLGH_01489	scaffold_18	OG0001634	BGHR1_12255	tig00005264	OG0001634	sb025
BLGH_01490	scaffold_18	OG0000101	BGHR1_12254	tig00005264	OG0000101	sb025
BLGH_01491	scaffold_18	OG0000040	BGHR1_12253	tig00005264	OG0000040	sb025
BLGH_01492	scaffold_18	OG0000149	BGHR1_12252	tig00005264	OG0000149	sb025
BLGH_01493	scaffold_18	OG0001635	BGHR1_12251	tig00005264	OG0001635	sb025
BLGH_01494	scaffold_18	OG0001636	BGHR1_12250	tig00005264	OG0001636	sb025
BLGH_01495	scaffold_18	OG0001637	BGHR1_12249	tig00005264	OG0001637	sb025
BLGH_01496	scaffold_18	OG0001638	BGHR1_12248	tig00005264	OG0001638	sb025
BLGH_01497	scaffold_18	OG0001639	BGHR1_12247	tig00005264	OG0001639	sb025
BLGH_01498	scaffold_18	OG0001640	BGHR1_12246	tig00005264	OG0001640	sb025
BLGH_01499	scaffold_18	OG0001641	BGHR1_12245	tig00005264	OG0001641	sb025
BLGH_01500	scaffold_18	OG0001642	BGHR1_12244	tig00005264	OG0001642	sb025
BLGH_01501	scaffold_18	OG0001643	BGHR1_12243	tig00005264	OG0001643	sb025
BLGH_01502	scaffold_18	OG0001644	BGHR1_12242	tig00005264	OG0001644	sb025
BLGH_01503	scaffold_18	OG0001645	BGHR1_12241	tig00005264	OG0001645	sb025
BLGH_01504	scaffold_18	OG0000149	BGHR1_12239	tig00005264	OG0000149	sb025
BLGH_01505	scaffold_18	OG0000040	BGHR1_12238	tig00005264	OG0000040	sb025
BLGH_01506	scaffold_18	OG0001646	BGHR1_12237	tig00005264	OG0001646	sb025
BLGH_01507	scaffold_18	OG0001647	BGHR1_12236	tig00005264	OG0001647	sb025
BLGH_01508	scaffold_18	OG0006346	BGHR1_12235	tig00005264	OG0006554	sb025
BLGH_01509	scaffold_18	OG0001648	BGHR1_12234	tig00005264	OG0001648	sb025
BLGH_01510	scaffold_18	OG0001649	BGHR1_12233	tig00005264	OG0001649	sb025
BLGH_01511	scaffold_18	OG0001650	BGHR1_12232	tig00005264	OG0001650	sb025
BLGH_01512	scaffold_18	OG0001651	BGHR1_12231	tig00005264	OG0001651	sb025
BLGH_01513	scaffold_18	OG0001652	BGHR1_12230	tig00005264	OG0001652	sb025
BLGH_01514	scaffold_18	OG0001653	BGHR1_12229	tig00005264	OG0001653	sb025
BLGH_01515	scaffold_18	OG0001654	BGHR1_12228	tig00005264	OG0001654	sb025
BLGH_01516	scaffold_18	OG0001655	BGHR1_12227	tig00005264	OG0001655	sb025
BLGH_01517	scaffold_18	OG0001656	BGHR1_12226	tig00005264	OG0001656	sb025
BLGH_01518	scaffold_18	OG0001657	BGHR1_12225	tig00005264	OG0001657	sb025
BLGH_01519	scaffold_18	OG0001658	BGHR1_12224	tig00005264	OG0001658	sb025
BLGH_01520	scaffold_18	OG0001659	BGHR1_12222	tig00005264	OG0001659	sb025
BLGH_01521	scaffold_18	OG0001660	BGHR1_12221	tig00005264	OG0001660	sb025
BLGH_01522	scaffold_18	OG0001661	BGHR1_12220	tig00005264	OG0001661	sb025
BLGH_01523	scaffold_18	OG0001662	BGHR1_12219	tig00005264	OG0001662	sb025
BLGH_01524	scaffold_18	OG0001663	BGHR1_12218	tig00005264	OG0001663	sb025
BLGH_01525	scaffold_18	OG0001664	BGHR1_12217	tig00005264	OG0001664	sb025
BLGH_01526	scaffold_18	OG0001665	BGHR1_12216	tig00005264	OG0001665	sb025
BLGH_01527	scaffold_18	OG0001666	BGHR1_12215	tig00005264	OG0001666	sb025
BLGH_01528	scaffold_18	OG0001667	BGHR1_12214	tig00005264	OG0001667	sb025
BLGH_01529	scaffold_18	OG0001668	BGHR1_12213	tig00005264	OG0001668	sb025
BLGH_01530	scaffold_18	OG0001669	BGHR1_12212	tig00005264	OG0001669	sb025
BLGH_01531	scaffold_18	OG0001670	BGHR1_12211	tig00005264	OG0001670	sb025
BLGH_01532	scaffold_18	OG0001671	BGHR1_12210	tig00005264	OG0001671	sb025
BLGH_01533	scaffold_18	OG0001672	BGHR1_12209	tig00005264	OG0001672	sb025
BLGH_01534	scaffold_18	OG0001673	BGHR1_12208	tig00005264	OG0001673	sb025
BLGH_01535	scaffold_18	OG0001674	BGHR1_12207	tig00005264	OG0001674	sb025
BLGH_01536	scaffold_18	OG0001675	BGHR1_12206	tig00005264	OG0001675	sb025
BLGH_01537	scaffold_18	OG0001676	BGHR1_12205	tig00005264	OG0001676	sb025
BLGH_01538	scaffold_18	OG0001677	BGHR1_12204	tig00005264	OG0001677	sb025
BLGH_01539	scaffold_18	OG0001678	BGHR1_12203	tig00005264	OG0001678	sb025
BLGH_01540	scaffold_18	OG0001679	BGHR1_12202	tig00005264	OG0001679	sb025
BLGH_01541	scaffold_18	OG0001680	BGHR1_12201	tig00005264	OG0001680	sb025
BLGH_01542	scaffold_18	OG0001681	BGHR1_12200	tig00005264	OG0001681	sb025
BLGH_01543	scaffold_18	OG0001682	BGHR1_12199	tig00005264	OG0001682	sb025
BLGH_01544	scaffold_18	OG0001683	BGHR1_12198	tig00005264	OG0001683	sb025
BLGH_01545	scaffold_18	OG0001684	BGHR1_12197	tig00005264	OG0001684	sb025
BLGH_01546	scaffold_18	OG0001685	BGHR1_12196	tig00005264	OG0001685	sb025
BLGH_01547	scaffold_18	OG0001686	BGHR1_12195	tig00005264	OG0001686	sb025
BLGH_01548	scaffold_18	OG0001687	BGHR1_12194	tig00005264	OG0001687	sb025
BLGH_01549	scaffold_18	OG0001688	BGHR1_12193	tig00005264	OG0001688	sb025
BLGH_01550	scaffold_18	OG0001689	BGHR1_12192	tig00005264	OG0001689	sb025		model split in DH14
BLGH_01551	scaffold_18	OG0006347	-	-	-	sb025
BLGH_01552	scaffold_18	OG0006348	BGHR1_12192	tig00005264	OG0001689	sb025		model split in DH14
BLGH_01553	scaffold_18	OG0001690	BGHR1_12191	tig00005264	OG0001690	sb025
BLGH_01554	scaffold_18	OG0001691	BGHR1_12190	tig00005264	OG0001691	sb025
BLGH_01555	scaffold_18	OG0001692	BGHR1_12189	tig00005264	OG0001692	sb025
BLGH_01556	scaffold_18	OG0001693	BGHR1_12188	tig00005264	OG0001693	sb025
BLGH_01557	scaffold_18	OG0001694	BGHR1_12187	tig00005264	OG0001694	sb025
BLGH_01558	scaffold_18	OG0001695	BGHR1_12186	tig00005264	OG0001695	sb025
BLGH_01559	scaffold_18	OG0001696	BGHR1_12185	tig00005264	OG0001696	sb025
BLGH_01560	scaffold_18	OG0001697	BGHR1_12184	tig00005264	OG0001697	sb025
BLGH_01561	scaffold_18	OG0001698	BGHR1_12183	tig00005264	OG0001698	sb025
BLGH_01562	scaffold_18	OG0000150	BGHR1_12182	tig00005264	OG0000150	sb025
BLGH_01563	scaffold_18	OG0001699	BGHR1_12181	tig00005264	OG0001699	sb025
BLGH_01564	scaffold_18	OG0001700	BGHR1_12180	tig00005264	OG0001700	sb025
BLGH_01565	scaffold_18	OG0001701	BGHR1_12179	tig00005264	OG0001701	sb025
BLGH_01566	scaffold_18	-	-	-	-	sb025
BLGH_01567	scaffold_18	OG0001702	BGHR1_12178	tig00005264	OG0001702	sb025
BLGH_01568	scaffold_18	OG0001703	BGHR1_12177	tig00005264	OG0001703	sb025
BLGH_01569	scaffold_18	OG0001704	BGHR1_12176	tig00005264	OG0001704	sb025
BLGH_01570	scaffold_18	OG0001705	BGHR1_12175	tig00005264	OG0001705	sb025
BLGH_01571	scaffold_18	OG0001706	BGHR1_12174	tig00005264	OG0001706	sb025
BLGH_01572	scaffold_18	OG0001707	BGHR1_12173	tig00005264	OG0001707	sb025
BLGH_01573	scaffold_18	OG0001708	BGHR1_12172	tig00005264	OG0001708	sb025
BLGH_01574	scaffold_18	OG0001709	BGHR1_12171	tig00005264	OG0001709	sb025
BLGH_01575	scaffold_18	OG0001710	BGHR1_12170	tig00005264	OG0001710	sb025
BLGH_01576	scaffold_18	OG0001711	BGHR1_12169	tig00005264	OG0001711	sb025
BLGH_01577	scaffold_18	OG0001712	BGHR1_12168	tig00005264	OG0001712	sb025
BLGH_01578	scaffold_18	OG0000073	BGHR1_12167	tig00005264	OG0000073	sb025
BLGH_01579	scaffold_18	OG0006349	BGHR1_12166	tig00005264	OG0006552	sb025
BLGH_01580	scaffold_18	OG0001713	BGHR1_12165	tig00005264	OG0001713	sb025
BLGH_01581	scaffold_18	OG0001714	BGHR1_12164	tig00005264	OG0001714	sb025
BLGH_01582	scaffold_18	OG0000073	BGHR1_12163	tig00005264	OG0000073	sb025
BLGH_01583	scaffold_18	OG0001715	BGHR1_12162	tig00005264	OG0001715	sb025
BLGH_01584	scaffold_18	OG0001716	BGHR1_12161	tig00005264	OG0001716	sb025
BLGH_01585	scaffold_18	OG0001717	BGHR1_12160	tig00005264	OG0001717	sb025
BLGH_01586	scaffold_18	OG0000073	BGHR1_12159	tig00005264	OG0000073	sb025
BLGH_01587	scaffold_18	OG0001718	BGHR1_12158	tig00005264	OG0001718	sb025
BLGH_01588	scaffold_18	OG0001719	BGHR1_12157	tig00005264	OG0001719	sb025
BLGH_01589	scaffold_18	OG0001720	BGHR1_12156	tig00005264	OG0001720	sb025
BLGH_01590	scaffold_18	OG0001721	BGHR1_12155	tig00005264	OG0001721	sb025
BLGH_01591	scaffold_18	OG0006350	-	-	-	sb025
BLGH_01592	scaffold_18	OG0001722	BGHR1_12153	tig00005264	OG0001722	sb025
BLGH_01593	scaffold_18	OG0001723	BGHR1_12151	tig00005264	OG0001723	sb025
BLGH_01594	scaffold_18	OG0001724	BGHR1_12150	tig00005264	OG0001724	sb025
BLGH_01595	scaffold_18	OG0001725	BGHR1_12149	tig00005264	OG0001725	sb025
BLGH_01596	scaffold_18	OG0001726	BGHR1_12148	tig00005264	OG0001726	sb025
BLGH_01597	scaffold_18	OG0001727	BGHR1_12147	tig00005264	OG0001727	sb025
BLGH_01598	scaffold_18	OG0001728	BGHR1_12146	tig00005264	OG0001728	sb025
BLGH_01599	scaffold_18	OG0001729	BGHR1_12145	tig00005264	OG0001729	sb025
BLGH_01600	scaffold_18	OG0006351	BGHR1_12144	tig00005264	OG0006549	sb025
BLGH_01601	scaffold_18	OG0001730	BGHR1_12143	tig00005264	OG0001730	sb025
BLGH_01602	scaffold_18	OG0001731	BGHR1_12142	tig00005264	OG0001731	sb025
BLGH_01603	scaffold_18	OG0001732	BGHR1_12141	tig00005264	OG0001732	sb025
BLGH_01604	scaffold_18	OG0001733	BGHR1_12140	tig00005264	OG0001733	sb025
BLGH_01605	scaffold_18	OG0001734	BGHR1_12139	tig00005264	OG0001734	sb025
BLGH_01606	scaffold_18	OG0001735	BGHR1_12138	tig00005264	OG0001735	sb025
BLGH_01607	scaffold_18	OG0001736	BGHR1_12137	tig00005264	OG0001736	sb025
BLGH_01608	scaffold_18	OG0001737	BGHR1_12136	tig00005264	OG0001737	sb025
BLGH_01609	scaffold_18	OG0001738	BGHR1_12135	tig00005264	OG0001738	sb025
BLGH_01610	scaffold_18	OG0001739	BGHR1_12134	tig00005264	OG0001739	sb025
BLGH_01611	scaffold_18	OG0001740	BGHR1_12133	tig00005264	OG0001740	sb025
BLGH_01612	scaffold_18	OG0001741	BGHR1_12132	tig00005264	OG0001741	sb025
BLGH_01613	scaffold_18	OG0001742	BGHR1_12131	tig00005264	OG0001742	sb025
BLGH_01614	scaffold_18	OG0001743	BGHR1_12130	tig00005264	OG0001743	sb025
BLGH_01615	scaffold_18	OG0001744	BGHR1_12129	tig00005264	OG0001744	sb025
BLGH_01616	scaffold_18	OG0000074	BGHR1_12128	tig00005264	OG0000074	sb025
BLGH_01617	scaffold_18	OG0001745	BGHR1_12127	tig00005264	OG0001745	sb025
BLGH_01618	scaffold_18	OG0001746	BGHR1_12126	tig00005264	OG0001746	sb025
BLGH_01619	scaffold_18	OG0001747	BGHR1_12125	tig00005264	OG0001747	sb025
BLGH_01620	scaffold_18	OG0001748	BGHR1_12124	tig00005264	OG0001748	sb025
BLGH_01621	scaffold_18	OG0001749	BGHR1_12123	tig00005264	OG0001749	sb025
BLGH_01622	scaffold_18	OG0001750	BGHR1_12122	tig00005264	OG0001750	sb025
BLGH_01623	scaffold_18	OG0001751	BGHR1_12121	tig00005264	OG0001751	sb025
BLGH_01624	scaffold_18	OG0000074	BGHR1_12120	tig00005264	OG0000074	sb025
BLGH_01625	scaffold_18	OG0001752	BGHR1_12118	tig00005264	OG0001752	sb025
BLGH_01626	scaffold_18	OG0001753	BGHR1_12117	tig00005264	OG0001753	sb025
BLGH_01627	scaffold_18	OG0000074	BGHR1_12116	tig00005264	OG0000074	sb025
BLGH_01628	scaffold_18	OG0001754	BGHR1_12115	tig00005264	OG0001754	sb025
BLGH_01629	scaffold_18	OG0001755	BGHR1_12114	tig00005264	OG0001755	sb025
BLGH_01630	scaffold_18	OG0001756	BGHR1_12113	tig00005264	OG0001756	sb025
BLGH_01631	scaffold_18	OG0001757	BGHR1_12112	tig00005264	OG0001757	sb025
BLGH_01632	scaffold_18	OG0001758	BGHR1_12111	tig00005264	OG0001758	sb025
BLGH_01633	scaffold_18	OG0001759	BGHR1_12110	tig00005264	OG0001759	sb025
BLGH_01634	scaffold_18	OG0000151	BGHR1_12109	tig00005264	OG0000151	sb025
BLGH_01635	scaffold_18	OG0001760	BGHR1_12108	tig00005264	OG0001760	sb025
BLGH_01636	scaffold_18	OG0001761	BGHR1_12107	tig00005264	OG0001761	sb025
BLGH_01637	scaffold_18	OG0000152	BGHR1_12106	tig00005264	OG0000152	sb025
BLGH_01638	scaffold_18	OG0001762	BGHR1_12105	tig00005264	OG0001762	sb025
BLGH_01639	scaffold_18	OG0001763	BGHR1_12104	tig00005264	OG0001763	sb025
BLGH_01640	scaffold_18	OG0001764	BGHR1_12103	tig00005264	OG0001764	sb025
BLGH_01641	scaffold_18	OG0000152	BGHR1_12101	tig00005264	OG0000152	sb025
BLGH_01642	scaffold_18	OG0001765	BGHR1_12100	tig00005264	OG0001765	sb025
BLGH_01643	scaffold_18	OG0001766	BGHR1_12099	tig00005264	OG0001766	sb025
BLGH_01644	scaffold_18	OG0001767	BGHR1_12098	tig00005264	OG0001767	sb025
BLGH_01645	scaffold_18	OG0001768	BGHR1_12097	tig00005264	OG0001768	sb025
BLGH_01646	scaffold_18	OG0001769	BGHR1_12096	tig00005264	OG0001769	sb025
BLGH_01647	scaffold_18	OG0001770	BGHR1_12095	tig00005264	OG0001770	sb025
BLGH_01648	scaffold_18	OG0001771	BGHR1_12094	tig00005264	OG0001771	sb025
BLGH_01649	scaffold_18	OG0006352	BGHR1_12093	tig00005264	OG0006547	sb025
BLGH_01650	scaffold_18	OG0000153	BGHR1_12092	tig00005264	OG0000153	sb025
BLGH_01651	scaffold_18	OG0000075	-	-	-	sb025
BLGH_01652	scaffold_18	OG0001772	BGHR1_12086	tig00005264	OG0001772	sb025-b	inversion
BLGH_01653	scaffold_18	OG0001773	BGHR1_12087	tig00005264	OG0001773	sb025-b	inversion
BLGH_01654	scaffold_18	OG0001774	BGHR1_12088	tig00005264	OG0001774	sb025-b	inversion
BLGH_01655	scaffold_18	OG0001775	BGHR1_12089	tig00005264	OG0001775	sb025-b	inversion
BLGH_01656	scaffold_18	OG0001776	BGHR1_12090	tig00005264	OG0001776	sb025-b	inversion
BLGH_01657	scaffold_18	OG0000075	BGHR1_12085	tig00005264	OG0000075	sb025		two copies in RACE1
BLGH_01657	scaffold_18	OG0000075	BGHR1_12091	tig00005264	OG0000075	sb025-b2	transdup	two copies in RACE1
BLGH_01658	scaffold_18	OG0000153	-	-	-	sb025
BLGH_01659	scaffold_18	OG0001777	BGHR1_12084	tig00005264	OG0001777	sb025
BLGH_01660	scaffold_18	OG0001778	BGHR1_12083	tig00005264	OG0001778	sb025
BLGH_01661	scaffold_18	OG0001779	BGHR1_12082	tig00005264	OG0001779	sb025
BLGH_01662	scaffold_18	OG0000075	BGHR1_12081	tig00005264	OG0000075	sb025
BLGH_01663	scaffold_18	OG0001780	BGHR1_12079	tig00005264	OG0001780	sb025
BLGH_01664	scaffold_18	OG0001781	BGHR1_12078	tig00005264	OG0001781	sb025
BLGH_01665	scaffold_18	OG0001782	BGHR1_12077	tig00005264	OG0001782	sb025
BLGH_01666	scaffold_18	OG0001783	BGHR1_12076	tig00005264	OG0001783	sb025
BLGH_01667	scaffold_18	OG0001784	BGHR1_12075	tig00005264	OG0001784	sb025
BLGH_01668	scaffold_18	OG0001785	BGHR1_12074	tig00005264	OG0001785	sb025
BLGH_01669	scaffold_18	OG0001786	BGHR1_12073	tig00005264	OG0001786	sb025
BLGH_01670	scaffold_18	OG0000153	-	-	-	sb025
BLGH_01671	scaffold_18	OG0001787	BGHR1_12072	tig00005264	OG0001787	sb025
BLGH_01672	scaffold_18	OG0001788	BGHR1_12071	tig00005264	OG0001788	sb025
BLGH_01673	scaffold_18	OG0001789	BGHR1_12070	tig00005264	OG0001789	sb025
BLGH_01674	scaffold_18	OG0001790	BGHR1_12069	tig00005264	OG0001790	sb025
BLGH_01675	scaffold_18	OG0001791	BGHR1_12068	tig00005264	OG0001791	sb025
BLGH_01676	scaffold_18	OG0001792	BGHR1_12067	tig00005264	OG0001792	sb025
BLGH_01677	scaffold_18	OG0001793	BGHR1_12066	tig00005264	OG0001793	sb025
BLGH_01678	scaffold_18	OG0001794	BGHR1_12065	tig00005264	OG0001794	sb025
BLGH_01679	scaffold_18	OG0001795	BGHR1_12064	tig00005264	OG0001795	sb025
BLGH_01680	scaffold_18	OG0001796	BGHR1_12063	tig00005264	OG0001796	sb025
BLGH_01681	scaffold_18	OG0001797	BGHR1_12062	tig00005264	OG0001797	sb025
BLGH_01682	scaffold_18	OG0001798	BGHR1_12061	tig00005264	OG0001798	sb025
BLGH_01683	scaffold_18	OG0000154	BGHR1_12060	tig00005264	OG0000154	sb025
BLGH_01684	scaffold_18	OG0001799	BGHR1_12059	tig00005264	OG0001799	sb025
BLGH_01685	scaffold_18	OG0001800	BGHR1_12058	tig00005264	OG0001800	sb025
BLGH_01686	scaffold_18	OG0001801	BGHR1_12057	tig00005264	OG0001801	sb025
BLGH_01687	scaffold_18	OG0000154	BGHR1_12056	tig00005264	OG0000154	sb025
BLGH_01688	scaffold_18	OG0001802	BGHR1_12055	tig00005264	OG0001802	sb025
BLGH_01689	scaffold_18	OG0001803	BGHR1_12054	tig00005264	OG0001803	sb025
BLGH_01690	scaffold_18	OG0001804	BGHR1_12053	tig00005264	OG0001804	sb025
BLGH_01691	scaffold_18	OG0001805	BGHR1_12052	tig00005264	OG0001805	sb025
BLGH_01692	scaffold_18	OG0001806	BGHR1_12051	tig00005264	OG0001806	sb025
BLGH_01693	scaffold_18	OG0001807	BGHR1_12050	tig00005264	OG0001807	sb025
BLGH_01694	scaffold_18	OG0001808	BGHR1_12049	tig00005264	OG0001808	sb025
BLGH_01695	scaffold_18	OG0001809	BGHR1_12048	tig00005264	OG0001809	sb025
BLGH_01696	scaffold_18	OG0001810	BGHR1_12047	tig00005264	OG0001810	sb025
BLGH_01697	scaffold_18	OG0001811	BGHR1_12046	tig00005264	OG0001811	sb025
BLGH_01698	scaffold_18	OG0001812	BGHR1_12045	tig00005264	OG0001812	sb025
BLGH_01699	scaffold_18	OG0001813	BGHR1_12044	tig00005264	OG0001813	sb025
BLGH_01700	scaffold_18	OG0001814	BGHR1_12043	tig00005264	OG0001814	sb025
BLGH_01701	scaffold_18	OG0001815	BGHR1_12042	tig00005264	OG0001815	sb025
BLGH_01702	scaffold_18	OG0001816	BGHR1_12041	tig00005264	OG0001816	sb025
BLGH_01703	scaffold_18	OG0001817	BGHR1_12040	tig00005264	OG0001817	sb025
BLGH_01704	scaffold_18	OG0001818	BGHR1_12039	tig00005264	OG0001818	sb025
BLGH_01705	scaffold_18	OG0001819	BGHR1_12038	tig00005264	OG0001819	sb025
BLGH_01706	scaffold_18	OG0001820	BGHR1_12037	tig00005264	OG0001820	sb025
BLGH_01707	scaffold_18	OG0001821	BGHR1_12036	tig00005264	OG0001821	sb025
BLGH_01708	scaffold_18	OG0000155	BGHR1_12035	tig00005264	OG0000155	sb025
BLGH_01709	scaffold_18	OG0000155	BGHR1_12034	tig00005264	OG0000155	sb025
BLGH_01710	scaffold_18	OG0001822	BGHR1_12033	tig00005264	OG0001822	sb025
BLGH_01711	scaffold_18	OG0001823	BGHR1_12032	tig00005264	OG0001823	sb025
BLGH_01712	scaffold_18	OG0001824	BGHR1_12031	tig00005264	OG0001824	sb025
BLGH_01713	scaffold_18	OG0001825	BGHR1_12030	tig00005264	OG0001825	sb025
BLGH_01714	scaffold_18	OG0001826	BGHR1_12029	tig00005264	OG0001826	sb025
BLGH_01715	scaffold_18	OG0001827	BGHR1_12028	tig00005264	OG0001827	sb025
BLGH_01716	scaffold_18	OG0001828	BGHR1_12027	tig00005264	OG0001828	sb025
BLGH_01717	scaffold_18	OG0000030	BGHR1_12026	tig00005264	OG0000030	sb025
BLGH_01718	scaffold_18	OG0001829	BGHR1_12025	tig00005264	OG0001829	sb025
BLGH_01719	scaffold_18	OG0001830	BGHR1_12024	tig00005264	OG0001830	sb025
BLGH_01720	scaffold_18	OG0000030	BGHR1_12023	tig00005264	OG0000030	sb025
BLGH_01721	scaffold_18	OG0001831	BGHR1_12022	tig00005264	OG0001831	sb025
BLGH_01722	scaffold_18	OG0000030	BGHR1_12021	tig00005264	OG0000030	sb025
BLGH_01723	scaffold_18	OG0000030	-	-	-	sb025
BLGH_01724	scaffold_18	OG0000030	BGHR1_12020	tig00005264	OG0000030	sb025
BLGH_01725	scaffold_18	OG0000030	BGHR1_12019	tig00005264	OG0000030	sb025
BLGH_01726	scaffold_18	OG0001832	BGHR1_12018	tig00005264	OG0001832	sb025
BLGH_01727	scaffold_18	OG0001833	BGHR1_12017	tig00005264	OG0001833	sb025
BLGH_01728	scaffold_18	OG0001834	BGHR1_12016	tig00005264	OG0001834	sb025
BLGH_01729	scaffold_18	OG0001835	BGHR1_12015	tig00005264	OG0001835	sb025
BLGH_01730	scaffold_18	OG0001836	BGHR1_12014	tig00005264	OG0001836	sb025
BLGH_01731	scaffold_18	OG0001837	BGHR1_12013	tig00005264	OG0001837	sb025
BLGH_01732	scaffold_18	OG0001838	BGHR1_12012	tig00005264	OG0001838	sb025
BLGH_01733	scaffold_18	OG0001839	BGHR1_12011	tig00005264	OG0001839	sb025
BLGH_01734	scaffold_18	OG0001840	BGHR1_12010	tig00005264	OG0001840	sb025
BLGH_01735	scaffold_18	OG0001841	BGHR1_12009	tig00005264	OG0001841	sb025
BLGH_01736	scaffold_18	OG0001842	BGHR1_12008	tig00005264	OG0001842	sb025
BLGH_01737	scaffold_18	OG0001843	BGHR1_12007	tig00005264	OG0001843	sb025
BLGH_01738	scaffold_18	OG0001844	BGHR1_12006	tig00005264	OG0001844	sb025
BLGH_01739	scaffold_18	OG0000030	BGHR1_12005	tig00005264	OG0000030	sb025
BLGH_01740	scaffold_18	OG0000156	BGHR1_12004	tig00005264	OG0000156	sb025
BLGH_01741	scaffold_18	OG0001845	BGHR1_12003	tig00005264	OG0001845	sb025
BLGH_01742	scaffold_18	OG0001846	BGHR1_12002	tig00005264	OG0001846	sb025
BLGH_01743	scaffold_18	OG0001847	BGHR1_12001	tig00005264	OG0001847	sb025
BLGH_01744	scaffold_18	OG0001848	BGHR1_12000	tig00005264	OG0001848	sb025
BLGH_01745	scaffold_18	OG0001849	BGHR1_11999	tig00005264	OG0001849	sb025
BLGH_01746	scaffold_18	OG0001850	BGHR1_11998	tig00005264	OG0001850	sb025
BLGH_01747	scaffold_18	OG0001851	BGHR1_11997	tig00005264	OG0001851	sb025
BLGH_01748	scaffold_18	OG0001852	BGHR1_11996	tig00005264	OG0001852	sb025
BLGH_01749	scaffold_18	OG0001853	BGHR1_11995	tig00005264	OG0001853	sb025
BLGH_01750	scaffold_18	OG0001854	BGHR1_11994	tig00005264	OG0001854	sb025
BLGH_01751	scaffold_18	OG0001855	BGHR1_11993	tig00005264	OG0001855	sb025
BLGH_01752	scaffold_18	OG0001856	BGHR1_11992	tig00005264	OG0001856	sb025
BLGH_01753	scaffold_18	OG0001857	BGHR1_11991	tig00005264	OG0001857	sb025
BLGH_01754	scaffold_18	OG0001858	BGHR1_11990	tig00005264	OG0001858	sb025
BLGH_01755	scaffold_18	OG0001859	BGHR1_11989	tig00005264	OG0001859	sb025
BLGH_01756	scaffold_18	OG0001860	BGHR1_11988	tig00005264	OG0001860	sb025
BLGH_01757	scaffold_18	OG0001861	BGHR1_11987	tig00005264	OG0001861	sb025
BLGH_01758	scaffold_18	OG0001862	BGHR1_11986	tig00005264	OG0001862	sb025
BLGH_01759	scaffold_18	OG0001863	BGHR1_11985	tig00005264	OG0001863	sb025
BLGH_01760	scaffold_18	OG0001864	BGHR1_11984	tig00005264	OG0001864	sb025
BLGH_01761	scaffold_18	OG0001865	BGHR1_11983	tig00005264	OG0001865	sb025
BLGH_01762	scaffold_18	OG0001866	BGHR1_11982	tig00005264	OG0001866	sb025
BLGH_01763	scaffold_18	OG0001867	BGHR1_11981	tig00005264	OG0001867	sb025
BLGH_01764	scaffold_18	OG0001868	BGHR1_11980	tig00005264	OG0001868	sb025
BLGH_01765	scaffold_18	OG0001869	BGHR1_11979	tig00005264	OG0001869	sb025
BLGH_01766	scaffold_18	OG0001870	BGHR1_11978	tig00005264	OG0001870	sb025
BLGH_01767	scaffold_18	OG0001871	BGHR1_11977	tig00005264	OG0001871	sb025
BLGH_01768	scaffold_18	OG0001872	BGHR1_11976	tig00005264	OG0001872	sb025
BLGH_01769	scaffold_18	OG0001873	BGHR1_11975	tig00005264	OG0001873	sb025
BLGH_01770	scaffold_18	OG0001874	BGHR1_11974	tig00005264	OG0001874	sb025
BLGH_01771	scaffold_18	OG0001875	BGHR1_11973	tig00005264	OG0001875	sb025
BLGH_01772	scaffold_18	OG0001876	BGHR1_11972	tig00005264	OG0001876	sb025
BLGH_01773	scaffold_18	OG0001877	BGHR1_11971	tig00005264	OG0001877	sb025
BLGH_01774	scaffold_18	OG0001878	BGHR1_11970	tig00005264	OG0001878	sb025
BLGH_01775	scaffold_18	OG0001879	BGHR1_11969	tig00005264	OG0001879	sb025
BLGH_01776	scaffold_18	OG0001880	BGHR1_11968	tig00005264	OG0001880	sb025
BLGH_01777	scaffold_18	OG0001881	BGHR1_11967	tig00005264	OG0001881	sb025
BLGH_01778	scaffold_18	OG0001882	BGHR1_11966	tig00005264	OG0001882	sb025
BLGH_01779	scaffold_18	OG0001883	BGHR1_11965	tig00005264	OG0001883	sb025
BLGH_01780	scaffold_18	OG0000013	BGHR1_11964	tig00005264	OG0000013	sb025
BLGH_01781	scaffold_18	OG0001884	BGHR1_11963	tig00005264	OG0001884	sb025
BLGH_01782	scaffold_18	OG0001885	BGHR1_11962	tig00005264	OG0001885	sb025
BLGH_01783	scaffold_18	OG0001886	BGHR1_11961	tig00005264	OG0001886	sb025
BLGH_01784	scaffold_18	OG0000013	BGHR1_11959	tig00005264	OG0000013	sb025		model split in DH14
BLGH_01785	scaffold_18	OG0006353	BGHR1_11959	tig00005264	OG0000013	sb025		model split in DH14
BLGH_01786	scaffold_18	OG0006354	BGHR1_11959	tig00005264	OG0000013	sb025		model split in DH14
BLGH_01787	scaffold_18	OG0001887	BGHR1_11960	tig00005264	OG0001887	sb025
BLGH_01788	scaffold_18	OG0001888	BGHR1_11958	tig00005264	OG0001888	sb025
BLGH_01789	scaffold_18	OG0001889	BGHR1_11957	tig00005264	OG0001889	sb025
BLGH_01790	scaffold_18	OG0001890	BGHR1_11956	tig00005264	OG0001890	sb025
BLGH_01791	scaffold_18	OG0006355	-	-	-	sb025
BLGH_01792	scaffold_18	OG0001891	BGHR1_11954	tig00005264	OG0001891	sb025
BLGH_01793	scaffold_18	OG0006356	BGHR1_11953	tig00005264	OG0000013	sb025
BLGH_01794	scaffold_18	OG0001892	BGHR1_11952	tig00005264	OG0001892	sb025
BLGH_01795	scaffold_18	OG0001893	BGHR1_11951	tig00005264	OG0001893	sb025
BLGH_01796	scaffold_18	OG0001894	BGHR1_11950	tig00005264	OG0001894	sb025
BLGH_01797	scaffold_18	OG0001895	BGHR1_11949	tig00005264	OG0001895	sb025
BLGH_01798	scaffold_18	OG0001896	BGHR1_11948	tig00005264	OG0001896	sb025
BLGH_01799	scaffold_18	OG0001897	BGHR1_11947	tig00005264	OG0001897	sb025
BLGH_01800	scaffold_18	OG0001898	BGHR1_11946	tig00005264	OG0001898	sb025
BLGH_01801	scaffold_18	OG0001899	BGHR1_11945	tig00005264	OG0001899	sb025
BLGH_01802	scaffold_18	OG0001900	BGHR1_11944	tig00005264	OG0001900	sb025
BLGH_01803	scaffold_18	OG0001901	BGHR1_11943	tig00005264	OG0001901	sb025
BLGH_01804	scaffold_18	OG0001902	BGHR1_11942	tig00005264	OG0001902	sb025
BLGH_01805	scaffold_18	OG0001903	BGHR1_11941	tig00005264	OG0001903	sb025
BLGH_01806	scaffold_18	OG0001904	BGHR1_11940	tig00005264	OG0001904	sb025
BLGH_01807	scaffold_18	OG0001905	BGHR1_11939	tig00005264	OG0001905	sb025
BLGH_01808	scaffold_18	OG0001906	BGHR1_11938	tig00005264	OG0001906	sb025
BLGH_01809	scaffold_18	OG0001907	BGHR1_11937	tig00005264	OG0001907	sb025
BLGH_01810	scaffold_18	OG0001908	BGHR1_11936	tig00005264	OG0001908	sb025
BLGH_01811	scaffold_18	OG0001909	BGHR1_11935	tig00005264	OG0001909	sb025
BLGH_01812	scaffold_18	OG0001910	BGHR1_11934	tig00005264	OG0001910	sb025
BLGH_01813	scaffold_18	OG0000006	BGHR1_11933	tig00005264	OG0000006	sb025
BLGH_01814	scaffold_18	OG0001911	BGHR1_11932	tig00005264	OG0001911	sb025
BLGH_01815	scaffold_18	OG0001912	BGHR1_11931	tig00005264	OG0001912	sb025
BLGH_01816	scaffold_18	OG0000035	BGHR1_12816	tig00005270	OG0000035	sb025		2 models in RACE1
BLGH_01816	scaffold_18	OG0000035	BGHR1_10530	tig00000033	OG0000035	?		2 models in RACE1
BLGH_01817	scaffold_18	OG0001913	BGHR1_11930	tig00005264	OG0001913	sb025
BLGH_01818	scaffold_18	OG0001914	BGHR1_11929	tig00005264	OG0001914	sb025
BLGH_01819	scaffold_18	OG0001915	BGHR1_11928	tig00005264	OG0001915	sb025
BLGH_01820	scaffold_18	OG0001916	BGHR1_11927	tig00005264	OG0001916	sb025
BLGH_01821	scaffold_18	OG0001917	BGHR1_11926	tig00005264	OG0001917	sb025
BLGH_01822	scaffold_18	OG0001918	BGHR1_11924	tig00005264	OG0001918	sb025
BLGH_01823	scaffold_18	OG0001919	BGHR1_11925	tig00005264	OG0001919	sb025
BLGH_01824	scaffold_18	OG0001920	BGHR1_11923	tig00005264	OG0001920	sb025
BLGH_01825	scaffold_18	OG0001921	BGHR1_11922	tig00005264	OG0001921	sb025
BLGH_01826	scaffold_18	OG0001922	BGHR1_11921	tig00005264	OG0001922	sb025
BLGH_01827	scaffold_18	OG0001923	BGHR1_11920	tig00005264	OG0001923	sb025
BLGH_01828	scaffold_18	OG0001924	BGHR1_11919	tig00005264	OG0001924	sb025
BLGH_01829	scaffold_18	OG0001925	BGHR1_11918	tig00005264	OG0001925	sb025
BLGH_01830	scaffold_18	OG0001926	BGHR1_11917	tig00005264	OG0001926	sb025
BLGH_01831	scaffold_18	OG0001927	BGHR1_11916	tig00005264	OG0001927	sb025
BLGH_01832	scaffold_18	OG0006357	-	-	-	sb025
BLGH_01833	scaffold_18	OG0001928	BGHR1_11915	tig00005264	OG0001928	sb025
BLGH_01834	scaffold_18	OG0001929	BGHR1_11914	tig00005264	OG0001929	sb025
BLGH_01835	scaffold_18	OG0001930	BGHR1_11913	tig00005264	OG0001930	sb025
BLGH_01836	scaffold_18	OG0001931	BGHR1_11912	tig00005264	OG0001931	sb025
BLGH_01837	scaffold_18	OG0001932	BGHR1_11911	tig00005264	OG0001932	sb025
BLGH_01838	scaffold_18	OG0001933	BGHR1_11910	tig00005264	OG0001933	sb025
BLGH_01839	scaffold_18	OG0001934	BGHR1_11909	tig00005264	OG0001934	sb025
BLGH_01840	scaffold_18	OG0001935	BGHR1_11908	tig00005264	OG0001935	sb025
BLGH_01841	scaffold_18	OG0001936	BGHR1_11907	tig00005264	OG0001936	sb025
BLGH_01842	scaffold_18	OG0001937	BGHR1_11906	tig00005264	OG0001937	sb025
BLGH_01843	scaffold_18	OG0001938	BGHR1_11904	tig00005264	OG0001938	sb025
BLGH_01844	scaffold_18	OG0001939	BGHR1_11903	tig00005264	OG0001939	sb025
BLGH_01845	scaffold_18	OG0001940	BGHR1_11902	tig00005264	OG0001940	sb025
BLGH_01846	scaffold_18	OG0001941	BGHR1_11901	tig00005264	OG0001941	sb025
BLGH_01847	scaffold_18	OG0001942	BGHR1_11900	tig00005264	OG0001942	sb025
BLGH_01848	scaffold_18	OG0001943	BGHR1_11899	tig00005264	OG0001943	sb025
BLGH_01849	scaffold_18	OG0001944	BGHR1_11898	tig00005264	OG0001944	sb025
BLGH_01850	scaffold_18	OG0001945	BGHR1_11897	tig00005264	OG0001945	sb025
BLGH_01851	scaffold_18	OG0001946	BGHR1_11896	tig00005264	OG0001946	sb025
BLGH_01852	scaffold_18	OG0001947	BGHR1_11895	tig00005264	OG0001947	sb025
BLGH_01853	scaffold_18	OG0001948	BGHR1_11894	tig00005264	OG0001948	sb025
BLGH_01854	scaffold_18	OG0001949	BGHR1_11893	tig00005264	OG0001949	sb025
BLGH_01855	scaffold_18	OG0001950	BGHR1_11892	tig00005264	OG0001950	sb025
BLGH_01856	scaffold_18	OG0001951	BGHR1_11891	tig00005264	OG0001951	sb025
BLGH_01857	scaffold_18	OG0001952	BGHR1_11890	tig00005264	OG0001952	sb025
BLGH_01858	scaffold_18	OG0001953	BGHR1_11889	tig00005264	OG0001953	sb025
BLGH_01859	scaffold_18	OG0001954	BGHR1_11888	tig00005264	OG0001954	sb025
BLGH_01860	scaffold_18	OG0001955	BGHR1_11887	tig00005264	OG0001955	sb025
BLGH_01861	scaffold_18	OG0001956	BGHR1_11886	tig00005264	OG0001956	sb025
BLGH_01862	scaffold_18	OG0000013	BGHR1_11885	tig00005264	OG0000013	sb025
BLGH_01863	scaffold_18	OG0000013	BGHR1_11884	tig00005264	OG0000013	sb025
BLGH_01864	scaffold_18	OG0001957	BGHR1_11883	tig00005264	OG0001957	sb025
BLGH_01865	scaffold_18	OG0001958	BGHR1_11882	tig00005264	OG0001958	sb025
BLGH_01866	scaffold_18	OG0001959	BGHR1_11881	tig00005264	OG0001959	sb025
BLGH_01867	scaffold_18	OG0001960	BGHR1_11880	tig00005264	OG0001960	sb025
BLGH_01868	scaffold_18	OG0001961	BGHR1_11879	tig00005264	OG0001961	sb025
BLGH_01869	scaffold_18	OG0001962	BGHR1_11877	tig00005264	OG0001962	sb025
BLGH_01870	scaffold_18	OG0001963	BGHR1_11876	tig00005264	OG0001963	sb025
BLGH_01871	scaffold_18	OG0001964	BGHR1_11875	tig00005264	OG0001964	sb025
BLGH_01872	scaffold_18	OG0001965	BGHR1_11874	tig00005264	OG0001965	sb025
BLGH_01873	scaffold_18	OG0001966	BGHR1_11873	tig00005264	OG0001966	sb025
BLGH_01874	scaffold_18	OG0001967	BGHR1_11872	tig00005264	OG0001967	sb025
BLGH_01875	scaffold_18	OG0001968	BGHR1_11870	tig00005264	OG0001968	sb025
BLGH_01876	scaffold_18	OG0001969	BGHR1_11869	tig00005264	OG0001969	sb025
BLGH_01877	scaffold_18	OG0001970	BGHR1_11868	tig00005264	OG0001970	sb025
BLGH_01878	scaffold_18	OG0001971	BGHR1_11867	tig00005264	OG0001971	sb025
BLGH_01879	scaffold_18	OG0001972	BGHR1_11866	tig00005264	OG0001972	sb025
BLGH_01880	scaffold_18	OG0000031	BGHR1_11864	tig00005264	OG0000031	sb025		two copies in DH14
BLGH_01881	scaffold_18	OG0000031	BGHR1_11864	tig00005264	OG0000031	sb025		two copies in DH14
BLGH_01882	scaffold_18	OG0000031	BGHR1_11865	tig00005264	OG0000031	sb025
BLGH_01883	scaffold_18	OG0001973	BGHR1_11863	tig00005264	OG0001973	sb025
BLGH_01884	scaffold_18	OG0001974	BGHR1_11861	tig00005264	OG0001974	sb025
BLGH_01885	scaffold_18	OG0001975	BGHR1_11860	tig00005264	OG0001975	sb025
BLGH_01886	scaffold_18	OG0001976	BGHR1_11859	tig00005264	OG0001976	sb025
BLGH_01887	scaffold_18	OG0001977	BGHR1_11858	tig00005264	OG0001977	sb025
BLGH_01888	scaffold_18	OG0001978	BGHR1_11857	tig00005264	OG0001978	sb025
BLGH_01889	scaffold_18	OG0001979	BGHR1_11856	tig00005264	OG0001979	sb025
BLGH_01890	scaffold_18	OG0001980	BGHR1_11855	tig00005264	OG0001980	sb025
BLGH_01891	scaffold_18	OG0001981	BGHR1_11854	tig00005264	OG0001981	sb025
BLGH_01892	scaffold_18	OG0001982	BGHR1_11853	tig00005264	OG0001982	sb025
BLGH_01893	scaffold_18	OG0001983	BGHR1_11852	tig00005264	OG0001983	sb025
BLGH_01894	scaffold_18	OG0001984	BGHR1_11851	tig00005264	OG0001984	sb025
BLGH_01895	scaffold_18	OG0001985	BGHR1_11850	tig00005264	OG0001985	sb025
BLGH_01896	scaffold_18	OG0001986	BGHR1_11849	tig00005264	OG0001986	sb025
BLGH_01897	scaffold_18	OG0001987	BGHR1_11848	tig00005264	OG0001987	sb025
BLGH_01898	scaffold_18	OG0001988	BGHR1_11847	tig00005264	OG0001988	sb025
BLGH_01899	scaffold_18	OG0001989	BGHR1_11846	tig00005262	OG0001989	sb024
BLGH_01900	scaffold_18	OG0001990	BGHR1_11845	tig00005262	OG0001990	sb024
BLGH_01901	scaffold_18	OG0001991	BGHR1_11844	tig00005262	OG0001991	sb024
BLGH_01902	scaffold_18	OG0001992	BGHR1_11843	tig00005262	OG0001992	sb024
BLGH_01903	scaffold_18	OG0001993	BGHR1_11842	tig00005262	OG0001993	sb024
BLGH_01904	scaffold_18	OG0001994	BGHR1_11841	tig00005262	OG0001994	sb024
BLGH_01905	scaffold_18	OG0001995	BGHR1_11840	tig00005262	OG0001995	sb024
BLGH_01906	scaffold_18	OG0001996	BGHR1_11839	tig00005262	OG0001996	sb024
BLGH_01907	scaffold_18	OG0001997	BGHR1_11838	tig00005262	OG0001997	sb024
BLGH_01908	scaffold_18	OG0000031	BGHR1_11837	tig00005262	OG0000031	sb024
BLGH_01909	scaffold_18	OG0001998	BGHR1_11836	tig00005262	OG0001998	sb024
BLGH_01910	scaffold_18	OG0001999	BGHR1_11835	tig00005262	OG0001999	sb024
BLGH_01911	scaffold_18	OG0000031	BGHR1_11834	tig00005262	OG0000031	sb024
BLGH_01912	scaffold_18	OG0002000	BGHR1_11833	tig00005262	OG0002000	sb024
BLGH_01913	scaffold_18	OG0002001	BGHR1_11832	tig00005262	OG0002001	sb024
BLGH_01914	scaffold_18	OG0002002	BGHR1_11831	tig00005262	OG0002002	sb024
BLGH_01915	scaffold_18	OG0000031	BGHR1_11830	tig00005262	OG0000031	sb024
BLGH_01916	scaffold_18	OG0000024	BGHR1_11829	tig00005262	OG0000024	sb024
BLGH_01917	scaffold_18	OG0000247	BGHR1_11828	tig00005262	OG0000247	sb024
BLGH_01918	scaffold_18	OG0000024	BGHR1_11827	tig00005262	OG0000024	sb024
BLGH_01919	scaffold_18	OG0000024	BGHR1_11826	tig00005262	OG0006540	sb024
BLGH_01920	scaffold_18	OG0000024	BGHR1_11825	tig00005262	OG0000024	sb024
BLGH_01921	scaffold_18	OG0002003	BGHR1_11824	tig00005262	OG0002003	sb024
BLGH_01922	scaffold_18	OG0002004	BGHR1_11823	tig00005262	OG0002004	sb024
BLGH_01923	scaffold_18	OG0002005	BGHR1_11822	tig00005262	OG0002005	sb024
BLGH_01924	scaffold_18	OG0000031	BGHR1_11821	tig00005262	OG0000031	sb024
BLGH_01925	scaffold_18	OG0002006	BGHR1_11820	tig00005262	OG0002006	sb024
BLGH_01926	scaffold_18	OG0000024	BGHR1_11819	tig00005262	OG0000024	sb024
BLGH_01927	scaffold_18	OG0002007	BGHR1_11818	tig00005262	OG0002007	sb024
BLGH_01928	scaffold_18	OG0002008	BGHR1_11817	tig00005262	OG0002008	sb024
BLGH_01929	scaffold_18	OG0002009	BGHR1_11816	tig00005262	OG0002009	sb024
BLGH_01930	scaffold_18	OG0002010	BGHR1_11814	tig00005262	OG0002010	sb024
BLGH_01931	scaffold_18	OG0002011	BGHR1_11813	tig00005262	OG0002011	sb024
BLGH_01932	scaffold_18	OG0002012	BGHR1_11812	tig00005262	OG0002012	sb024
BLGH_01933	scaffold_18	OG0002013	BGHR1_11811	tig00005262	OG0002013	sb024
BLGH_01934	scaffold_18	OG0002014	BGHR1_11810	tig00005262	OG0002014	sb024
BLGH_01935	scaffold_18	OG0002015	BGHR1_11809	tig00005262	OG0002015	sb024
BLGH_01936	scaffold_18	OG0002016	BGHR1_11808	tig00005262	OG0002016	sb024
BLGH_01937	scaffold_18	OG0002017	BGHR1_11807	tig00005262	OG0002017	sb024
BLGH_01938	scaffold_18	OG0002018	BGHR1_11806	tig00005262	OG0002018	sb024
BLGH_01939	scaffold_18	OG0002019	BGHR1_11805	tig00005262	OG0002019	sb024
BLGH_01940	scaffold_18	OG0002020	BGHR1_11804	tig00005262	OG0002020	sb024
BLGH_01941	scaffold_18	OG0002021	BGHR1_11803	tig00005262	OG0002021	sb024
BLGH_01942	scaffold_18	OG0000024	BGHR1_11802	tig00005262	OG0000024	sb024
BLGH_01943	scaffold_18	OG0002022	BGHR1_11801	tig00005262	OG0002022	sb024
BLGH_01944	scaffold_18	OG0002023	BGHR1_11799	tig00005262	OG0002023	sb024
BLGH_01945	scaffold_18	OG0002024	BGHR1_11798	tig00005262	OG0002024	sb024
BLGH_01946	scaffold_18	OG0002025	BGHR1_11797	tig00005262	OG0002025	sb024
BLGH_01947	scaffold_18	OG0002026	BGHR1_11796	tig00005262	OG0002026	sb024
BLGH_01948	scaffold_18	OG0002027	BGHR1_11795	tig00005262	OG0002027	sb024
BLGH_01949	scaffold_18	OG0002028	BGHR1_11794	tig00005262	OG0002028	sb024
BLGH_01950	scaffold_18	OG0000024	BGHR1_11793	tig00005262	OG0000024	sb024
BLGH_01951	scaffold_18	OG0002029	BGHR1_11792	tig00005262	OG0002029	sb024
BLGH_01952	scaffold_18	OG0002030	BGHR1_11791	tig00005262	OG0002030	sb024
BLGH_01953	scaffold_18	OG0002031	BGHR1_11790	tig00005262	OG0002031	sb024
BLGH_01954	scaffold_18	OG0002032	BGHR1_11789	tig00005262	OG0002032	sb024
BLGH_01955	scaffold_18	OG0000157	BGHR1_11788	tig00005262	OG0000157	sb024
BLGH_01956	scaffold_18	OG0002033	BGHR1_11787	tig00005262	OG0002033	sb024
BLGH_01957	scaffold_18	OG0000003	BGHR1_11786	tig00005262	OG0000003	sb024
BLGH_01958	scaffold_18	OG0002034	BGHR1_11785	tig00005262	OG0002034	sb024
BLGH_01959	scaffold_18	OG0002035	BGHR1_11784	tig00005262	OG0002035	sb024
BLGH_01960	scaffold_18	OG0002036	BGHR1_11783	tig00005262	OG0002036	sb024
BLGH_01961	scaffold_18	OG0000003	BGHR1_11782	tig00005262	OG0006537	sb024
BLGH_01962	scaffold_18	OG0002037	BGHR1_11781	tig00005262	OG0002037	sb024
BLGH_01963	scaffold_18	OG0002038	BGHR1_11780	tig00005262	OG0002038	sb024
BLGH_01964	scaffold_18	OG0002039	BGHR1_11779	tig00005262	OG0002039	sb024
BLGH_01965	scaffold_18	OG0002040	BGHR1_11778	tig00005262	OG0002040	sb024
BLGH_01966	scaffold_18	OG0002041	BGHR1_11777	tig00005262	OG0002041	sb024
BLGH_01967	scaffold_18	OG0002042	BGHR1_11776	tig00005262	OG0002042	sb024
BLGH_01968	scaffold_18	OG0000157	BGHR1_11775	tig00005262	OG0000157	sb024
BLGH_01969	scaffold_18	OG0002043	BGHR1_11774	tig00005262	OG0002043	sb024
BLGH_01970	scaffold_18	OG0000003	BGHR1_11773	tig00005262	OG0000003	sb024
BLGH_01971	scaffold_18	OG0000158	BGHR1_11772	tig00005262	OG0000158	sb024
BLGH_01972	scaffold_18	OG0000050	BGHR1_11766	tig00005262	OG0000050	sb024		two copies in RACE1
BLGH_01972	scaffold_18	OG0000050	BGHR1_11771	tig00005262	OG0000050	sb024		two copies in RACE1
BLGH_01973	scaffold_18	OG0000159	BGHR1_11770	tig00005262	OG0000159	sb024
BLGH_01974	scaffold_18	OG0000003	BGHR1_11769	tig00005262	OG0000003	sb024
BLGH_01975	scaffold_18	OG0002044	BGHR1_11768	tig00005262	OG0002044	sb024
BLGH_01976	scaffold_18	OG0000003	BGHR1_11767	tig00005262	OG0000003	sb024
BLGH_01977	scaffold_18	OG0000159	-	-	-	sb024
BLGH_01978	scaffold_18	OG0000158	BGHR1_11765	tig00005262	OG0000158	sb024
BLGH_01979	scaffold_18	OG0000003	BGHR1_11764	tig00005262	OG0000003	sb024
BLGH_01980	scaffold_18	OG0002045	BGHR1_11763	tig00005262	OG0002045	sb024
BLGH_01981	scaffold_18	OG0002046	BGHR1_11762	tig00005262	OG0002046	sb024
BLGH_01982	scaffold_18	OG0002047	BGHR1_11761	tig00005262	OG0002047	sb024
[truncated: 5,446 more rows]

## Sheet: Table S5
Table S5: Isolate-specific genes in DH14 and RACE1
Isolate	GeneID	Description	Secreted?	RNA-seq FPKM	RNA-seq raw
DH14	BLGH_07001	CSEP0145	Secreted	916.15	961
	BLGH_06957	CSEP0065	Secreted	596.03	620
	BLGH_00533	hypothetical powdery mildew-specific protein		467.52	895
	BLGH_07064	CSEP0399	Secreted	90.62	141
	BLGH_04401	CSEP0167	Secreted	57.2	61
	BLGH_06143	putative effector candidate (CSEP0405)		56.84	160
	BLGH_04764	CSEP0442	Secreted	54.14	53
	BLGH_06962	putative effector candidate		22.58	15
	BLGH_06961	CSEP0115	Secreted	14.17	14
	BLGH_01383	predicted protein		13	15
	BLGH_04408	CSEP0487	Secreted	11.99	13
	BLGH_05877	CSEP0150	Secreted	9.86	10
	BLGH_02132	hypothetical protein		9.02	16
	BLGH_06487	hypothetical protein		4.77	3
	BLGH_00106	hypothetical Bgh-specific protein		4.36	12
	BLGH_02718	putative effector candidate (CSEP0484)		3.91	8
	BLGH_02937	putative effector candidate		3.27	1
	BLGH_05876	CSEP0149	Secreted	2.96	3
	BLGH_05983	mating-type protein MAT1-2-1		2.64	8
	BLGH_06496	CSEP0490	Secreted	2.63	2
	BLGH_04833	conserved hypothetical protein		2.45	11
	BLGH_00857	candidate secreted effector protein	Secreted	0	0
	BLGH_01791	CELP0002		0	0
	BLGH_04040	hypothetical protein		0	0
	BLGH_04720	putative effector candidate		0	0
	BLGH_04765	CSEP0118	Secreted	0	0
	BLGH_07045	candidate secreted effector protein	Secreted	0	0
	BLGH_07047	candidate secreted effector protein	Secreted	0	0
	BLGH_07049	candidate secreted effector protein	Secreted	0	0
	BLGH_07085	candidate secreted effector protein	Secreted	0	0
	BLGH_07087	candidate secreted effector protein	Secreted	0	0
RACE1	BGHR1_14481	candidate secreted effector protein	Secreted	103.31	284
	BGHR1_13644	hypothetical protein		69.3	231
	BGHR1_15881	-		60.69	67
	BGHR1_16018	candidate secreted effector protein	Secreted	52.91	134
	BGHR1_14085	putative effector candidate		51.05	179
	BGHR1_11145	hypothetical protein		47.85	29
	BGHR1_16419	hypothetical protein		46.73	88
	BGHR1_11452	-		44.86	67
	BGHR1_17152	hypothetical protein		41.06	40
	BGHR1_10057	hypothetical protein		38.09	108
	BGHR1_13997	putative effector candidate		20.66	89
	BGHR1_11087	hypothetical protein		17.58	43
	BGHR1_11058	-		16.7	30
	BGHR1_14412	candidate secreted effector protein	Secreted	15.71	50
	BGHR1_16100	mating type protein MAT-1-1-3		15.3	54
	BGHR1_15299	hypothetical protein		13.59	20
	BGHR1_11240	-		12.47	27
	BGHR1_16102	mating type protein MAT-1-1-1		11.37	64
	BGHR1_16980	hypothetical protein		6.19	24
	BGHR1_16103	putative RNA recognition domain-containing protein		3.06	28
	BGHR1_15888	hypothetical protein		2.33	75
	BGHR1_10616	hypothetical protein		2.2	7
	BGHR1_10814	-		1.47	3
	BGHR1_16981	putative effector candidate		0.82	2
	BGHR1_17204	hypothetical protein		0.75	1
	BGHR1_10195	DDE-domain-containing protein		0.39	2
	BGHR1_10469	putative glycosyl transferase		0	0

## Sheet: Table S6
Table S6: Isolate-specific gene expression in DH14 and RACE1
DH14_GeneID	RACE1_GeneID	Description	Secreted?		RNA-seq read alignment vs DH14 genome					RNA-seq read alignment vs RACE1 genome
					DH14 FPKM	DH14 raw	RACE1 FPKM	RACE1 raw		DH14 FPKM	DH14 raw	RACE1 FPKM	RACE1 raw
BLGH_02596	BGHR1_12973	serine/threonine-protein kinase Sgk2			75.67	504	0	0		48.78	157	0.74	6
BLGH_06408	BGHR1_11703	serine/threonine-protein kinase Sgk2			27.47	201	0.78	14		22.29	164	0.76	14
BLGH_00615	BGHR1_15802	putative nucleotidyltransferase protein			20.92	32	0.53	2		20.59	31	0.26	1
BLGH_04427	BGHR1_16425	thioredoxin TrxA			3.09	2	174.42	276		2	2	153.33	385
BLGH_06539	BGHR1_15930	CELP0003	Secreted		0	0	35.27	89		1.51	1	91.79	153
BLGH_03916	BGHR1_10429	CSEP0306	Secreted		0	0	52.52	73		1.57	2	66.17	212
BLGH_02064	BGHR1_12447	CSEP0374	Secreted		0	0	44.83	116		0	0	45.43	119
BLGH_00730	BGHR1_10765	CSEP0213	Secreted		0.47	1	36.37	189		0.63	1	37.66	150
BLGH_06538	BGHR1_15929	CSEP0206	Secreted		1.39	2	36.84	130		1.41	2	36.96	132
BLGH_05488	BGHR1_13521	CSEP0098	Secreted		0	0	5.9	14		0	0	29.05	61
BLGH_01119	BGHR1_15332	putative effector candidate			0.74	2	19.28	127		0.79	2	18.7	119
BLGH_02719	BGHR1_11430	CSEP0011	Secreted		0.61	2	10.13	81		0.56	2	18.57	166
BLGH_00853	BGHR1_15596	putative effector candidate (CSEP0209)			0.76	1	12.47	40		0.77	1	17.25	56
BLGH_06257	BGHR1_14696	serine/threonine protein kinase			0.5	4	14.17	279		0.63	5	14.9	297
BLGH_06426	BGHR1_11685	serine/threonine-protein kinase Sgk2			0	0	10.86	46		0	0	10.73	46

## Sheet: Table S7
Table S7: Clustering of secreted protein coding genes in the Bgh DH14 genome
Scaffold	Start	End	Gene name	Cluster ID	Cluster (Y/N)	Orthogroup
scaffold_16	1222125	1223441	BLGH_00023	1	Y	OG0000001
scaffold_16	1238534	1239898	BLGH_00024	1	Y	OG0000001
scaffold_16	1276784	1278099	BLGH_00025	1	Y	OG0000001
scaffold_16	1301603	1302918	BLGH_00026	1	Y	OG0000001
scaffold_16	1329994	1331309	BLGH_00027	1	Y	OG0000001
scaffold_16	1362425	1363740	BLGH_00028	1	Y	OG0000001
scaffold_16	1472448	1473731	BLGH_00029	1	Y	OG0000759
scaffold_16	1484290	1485603	BLGH_00030	1	Y	OG0000001
scaffold_16	1498202	1499517	BLGH_00031	1	Y	OG0000001
scaffold_16	1577876	1579191	BLGH_00032	1	Y	OG0000001
scaffold_16	1627657	1628972	BLGH_00033	1	Y	OG0000001
scaffold_16	1690142	1691457	BLGH_00034	1	Y	OG0000001
scaffold_16	1727553	1728352	BLGH_00041	1	Y	OG0000558
scaffold_16	1810171	1811535	BLGH_00049	1	Y	OG0000559
scaffold_16	2166117	2166688	BLGH_00076	0	N	OG0000562
scaffold_16	2222972	2224288	BLGH_00090	2	Y	OG0000563
scaffold_16	2252056	2252433	BLGH_00097	2	Y	OG0000582
scaffold_16	2295118	2296058	BLGH_00100	2	Y	OG0000369
scaffold_16	2429357	2430757	BLGH_00119	2	Y	OG0000564
scaffold_16	2673034	2673618	BLGH_00140	0	N	OG0000565
scaffold_16	2713164	2714675	BLGH_00146	0	N	OG0000583
scaffold_16	2879785	2881361	BLGH_00163	3	Y	OG0000584
scaffold_16	2882196	2883313	BLGH_00164	3	Y	OG0000385
scaffold_16	2980569	2982421	BLGH_00172	3	Y	OG0000384
scaffold_16	3136707	3138109	BLGH_00189	0	N	OG0000491
scaffold_16	3393445	3394410	BLGH_00220	0	N	OG0000231
scaffold_16	3411136	3412874	BLGH_00223	0	N	OG0000576
scaffold_16	3661100	3661837	BLGH_00252	0	N	OG0000492
scaffold_16	3906253	3908001	BLGH_00257	0	N	OG0000449
scaffold_16	4109414	4110322	BLGH_00279	4	Y	OG0000172
scaffold_16	4116674	4117585	BLGH_00280	4	Y	OG0000171
scaffold_16	4193609	4194116	BLGH_00289	4	Y	OG0000085
scaffold_16	4221669	4221996	BLGH_00293	4	Y	OG0000335
scaffold_16	4229789	4230175	BLGH_00294	4	Y	OG0000085
scaffold_16	4353631	4360756	BLGH_00314	0	N	OG0000078
scaffold_16	4372437	4373363	BLGH_00316	0	N	OG0000078
scaffold_16	4624084	4625196	BLGH_00344	0	N	OG0000508
scaffold_16	4922990	4923506	BLGH_00369	0	N	OG0000336
scaffold_16	5035668	5036576	BLGH_00379	0	N	OG0000194
scaffold_16	5409307	5409913	BLGH_00432	5	Y	OG0000206
scaffold_16	5416846	5417016	BLGH_00434	5	Y	OG0000205
scaffold_16	5433229	5434914	BLGH_00436	5	Y	OG0000483
scaffold_16	5439342	5439827	BLGH_00437	5	Y	OG0000207
scaffold_16	5662944	5663824	BLGH_00459	0	N	OG0000569
scaffold_16	5698767	5699433	BLGH_00464	0	N	OG0000570
scaffold_16	6106436	6107077	BLGH_00508	0	N	OG0000247
scaffold_16	6122403	6123341	BLGH_00510	0	N	OG0000248
scaffold_16	6639390	6639716	BLGH_00540	0	N	OG0000585
scaffold_16	6886109	6886288	BLGH_00554	0	N	OG0000424
scaffold_16	7048827	7049471	BLGH_00569	0	N	OG0000608
scaffold_16	7506805	7508136	BLGH_00605	0	N	OG0000393
scaffold_16	7816561	7816749	BLGH_00641	0	N	OG0000468
scaffold_16	8755524	8755921	BLGH_00697	6	Y	OG0000618
scaffold_16	8786209	8786606	BLGH_00698	6	Y	OG0000093
scaffold_16	8820291	8820688	BLGH_00700	6	Y	OG0000093
scaffold_16	8954849	8955243	BLGH_00708	6	Y	OG0000086
scaffold_16	8969481	8969720	BLGH_00709	6	Y	OG0000086
scaffold_8	131411	132292	BLGH_00724	0	N	OG0000428
scaffold_8	172456	172990	BLGH_00730	7	Y	OG0000375
scaffold_8	268565	269521	BLGH_00732	7	Y	OG0000053
scaffold_8	274994	275956	BLGH_00733	7	Y	OG0000142
scaffold_8	823118	824431	BLGH_00773	0	N	OG0000425
scaffold_8	991548	992708	BLGH_00785	0	N	OG0000236
scaffold_8	1257805	1259893	BLGH_00809	0	N	OG0000614
scaffold_8	1532893	1534353	BLGH_00828	0	N	OG0000442
scaffold_8	1669201	1669957	BLGH_00837	8	Y	OG0000163
scaffold_8	1674293	1675061	BLGH_00838	8	Y	OG0000441
scaffold_8	1762625	1763166	BLGH_00845	8	Y	OG0000440
scaffold_8	1779247	1779828	BLGH_00847	8	Y	OG0000379
scaffold_8	1787958	1788490	BLGH_00850	8	Y	OG0000557
scaffold_8	1794367	1794899	BLGH_00851	8	Y	OG0000325
scaffold_8	1887100	1887937	BLGH_00857	8	Y	OG0000628
scaffold_8	2060926	2061602	BLGH_00867	8	Y	OG0000451
scaffold_8	2161852	2162611	BLGH_00874	8	Y	OG0000095
scaffold_8	2372542	2373012	BLGH_00892	0	N	OG0000380
scaffold_8	2414765	2415149	BLGH_00893	0	N	OG0000320
scaffold_8	2740977	2741650	BLGH_00918	9	Y	OG0000070
scaffold_8	2744864	2745453	BLGH_00919	9	Y	OG0000100
scaffold_8	2761940	2762613	BLGH_00921	9	Y	OG0000070
scaffold_8	3030791	3033197	BLGH_00952	0	N	OG0000467
scaffold_8	3302759	3303052	BLGH_00969	0	N	OG0000235
scaffold_8	3434864	3435940	BLGH_00978	0	N	OG0000496
scaffold_8	3767649	3768227	BLGH_01001	0	N	OG0000494
scaffold_8	3791351	3792820	BLGH_01006	0	N	OG0000493
scaffold_8	4180746	4181693	BLGH_01048	0	N	OG0000281
scaffold_8	4813107	4816110	BLGH_01082	0	N	OG0000337
scaffold_8	4900040	4901436	BLGH_01089	0	N	OG0000096
scaffold_8	5206719	5208386	BLGH_01108	0	N	OG0000436
scaffold_8	5228236	5230683	BLGH_01111	0	N	OG0000389
scaffold_8	6139047	6140459	BLGH_01189	0	N	OG0000466
scaffold_8	6462746	6463156	BLGH_01226	0	N	OG0000338
scaffold_8	8454378	8454894	BLGH_01256	10	Y	OG0000004
scaffold_8	8469818	8470334	BLGH_01257	10	Y	OG0000004
scaffold_8	8532113	8532629	BLGH_01258	10	Y	OG0000004
scaffold_8	8560323	8560839	BLGH_01259	10	Y	OG0000004
scaffold_8	8592367	8593972	BLGH_01261	10	Y	OG0000458
scaffold_8	8765825	8766346	BLGH_01268	10	Y	OG0000283
scaffold_8	8786698	8787206	BLGH_01270	10	Y	OG0000326
scaffold_8	8794105	8794613	BLGH_01271	10	Y	OG0000327
scaffold_8	8869983	8870523	BLGH_01273	10	Y	OG0000032
scaffold_8	8954534	8955074	BLGH_01274	10	Y	OG0000032
scaffold_8	9021968	9022487	BLGH_01275	10	Y	OG0000040
scaffold_8	9047183	9047714	BLGH_01277	10	Y	OG0000040
scaffold_8	9113523	9114063	BLGH_01278	10	Y	OG0000233
scaffold_8	9163373	9163913	BLGH_01286	10	Y	OG0000234
scaffold_18	791313	793122	BLGH_01368	0	N	OG0000434
scaffold_18	1263125	1265543	BLGH_01400	11	Y	OG0000387
scaffold_18	1372895	1373436	BLGH_01403	11	Y	OG0000098
scaffold_18	1486968	1488146	BLGH_01413	11	Y	OG0000386
scaffold_18	1851768	1852266	BLGH_01445	12	Y	OG0000097
scaffold_18	1921806	1922289	BLGH_01448	12	Y	OG0000146
scaffold_18	2071268	2072167	BLGH_01454	12	Y	OG0000609
scaffold_18	2281919	2282869	BLGH_01483	13	Y	OG0000145
scaffold_18	2340384	2343062	BLGH_01490	13	Y	OG0000432
scaffold_18	2351131	2354135	BLGH_01491	13	Y	OG0000760
scaffold_18	2439354	2442357	BLGH_01505	0	N	OG0000761
scaffold_18	2606832	2609757	BLGH_01521	0	N	OG0000537
scaffold_18	2753132	2753940	BLGH_01542	0	N	OG0000546
scaffold_18	2872915	2874464	BLGH_01558	0	N	OG0000545
scaffold_18	2909200	2910110	BLGH_01564	0	N	OG0000282
scaffold_18	3085783	3086805	BLGH_01576	0	N	OG0000533
scaffold_18	3327001	3328238	BLGH_01590	0	N	OG0000487
scaffold_18	3389191	3390568	BLGH_01599	0	N	OG0000497
scaffold_18	3579166	3579558	BLGH_01616	0	N	OG0000087
scaffold_18	3654271	3654989	BLGH_01623	0	N	OG0000339
scaffold_18	3761763	3762457	BLGH_01637	13	Y	OG0000088
scaffold_18	3795775	3796469	BLGH_01641	13	Y	OG0000088
scaffold_18	3851328	3851804	BLGH_01650	13	Y	OG0000047
scaffold_18	4058178	4058821	BLGH_01668	0	N	OG0000152
scaffold_18	4071235	4071711	BLGH_01670	0	N	OG0000047
scaffold_18	4325727	4326797	BLGH_01682	13	Y	OG0000315
scaffold_18	4382715	4383219	BLGH_01683	13	Y	OG0000268
scaffold_18	4393277	4394974	BLGH_01685	13	Y	OG0000531
scaffold_18	4405576	4406083	BLGH_01687	13	Y	OG0000267
scaffold_18	4691969	4692784	BLGH_01708	14	Y	OG0000077
scaffold_18	4694426	4695229	BLGH_01709	14	Y	OG0000077
scaffold_18	4701667	4702434	BLGH_01710	14	Y	OG0000555
scaffold_18	4703354	4703905	BLGH_01711	14	Y	OG0000556
scaffold_18	4770506	4772226	BLGH_01715	14	Y	OG0000448
scaffold_18	4806115	4807140	BLGH_01717	14	Y	OG0000016
scaffold_18	4823935	4824972	BLGH_01720	14	Y	OG0000016
scaffold_18	4853482	4854519	BLGH_01722	14	Y	OG0000016
scaffold_18	4868611	4869696	BLGH_01724	14	Y	OG0000016
scaffold_18	4880219	4881304	BLGH_01725	14	Y	OG0000016
scaffold_18	4973859	4974385	BLGH_01734	14	Y	OG0000170
scaffold_18	5017538	5018503	BLGH_01739	14	Y	OG0000016
scaffold_18	6047694	6048209	BLGH_01844	0	N	OG0000156
scaffold_18	6088002	6090929	BLGH_01852	0	N	OG0000426
scaffold_18	6435952	6437883	BLGH_01878	0	N	OG0000438
scaffold_18	7394262	7406648	BLGH_01917	0	N	OG0000586
scaffold_18	8055477	8056583	BLGH_01965	0	N	OG0000462
scaffold_18	8209181	8210072	BLGH_01980	0	N	OG0000587
scaffold_18	8227937	8229346	BLGH_01984	0	N	OG0000000
scaffold_6	1370298	1371637	BLGH_02036	0	N	OG0000054
scaffold_6	1386600	1387939	BLGH_02037	0	N	OG0000054
scaffold_6	1580962	1582280	BLGH_02055	15	Y	OG0000154
scaffold_6	1608251	1609529	BLGH_02056	15	Y	OG0000153
scaffold_6	1830710	1837022	BLGH_02064	15	Y	OG0000435
scaffold_6	1963372	1963785	BLGH_02072	15	Y	OG0000624
scaffold_6	2024005	2024509	BLGH_02085	0	N	OG0000230
scaffold_6	2149212	2149638	BLGH_02098	16	Y	OG0000149
scaffold_6	2159449	2159865	BLGH_02099	16	Y	OG0000372
scaffold_6	2225364	2225777	BLGH_02100	16	Y	OG0000373
scaffold_6	2676580	2677199	BLGH_02141	0	N	OG0000340
scaffold_6	2726815	2727307	BLGH_02144	0	N	OG0000123
scaffold_6	2887720	2888366	BLGH_02159	0	N	OG0000318
scaffold_6	2952103	2952567	BLGH_02164	17	Y	OG0000571
scaffold_6	2966328	2966965	BLGH_02166	17	Y	OG0000317
scaffold_6	2985626	2986163	BLGH_02169	17	Y	OG0000316
scaffold_6	3092307	3094174	BLGH_02173	17	Y	OG0000390
scaffold_6	3125369	3125944	BLGH_02180	17	Y	OG0000450
scaffold_6	3227027	3227631	BLGH_02189	17	Y	OG0000141
scaffold_6	3273588	3274158	BLGH_02198	17	Y	OG0000140
scaffold_6	3348049	3348612	BLGH_02201	17	Y	OG0000009
scaffold_6	3392193	3392759	BLGH_02203	17	Y	OG0000009
scaffold_6	3399736	3400302	BLGH_02204	17	Y	OG0000009
scaffold_6	3418709	3419275	BLGH_02205	17	Y	OG0000009
scaffold_6	3460581	3461147	BLGH_02207	17	Y	OG0000009
scaffold_6	3523002	3523698	BLGH_02214	17	Y	OG0000022
scaffold_6	3567307	3567720	BLGH_02215	17	Y	OG0000012
scaffold_6	3677522	3677935	BLGH_02218	17	Y	OG0000012
scaffold_6	3682861	3683262	BLGH_02219	17	Y	OG0000012
scaffold_6	3747308	3748004	BLGH_02224	17	Y	OG0000022
scaffold_6	3782810	3783506	BLGH_02227	17	Y	OG0000022
scaffold_6	3809136	3809832	BLGH_02228	17	Y	OG0000022
scaffold_6	4049603	4050299	BLGH_02253	0	N	OG0000022
scaffold_6	4056850	4058410	BLGH_02254	0	N	OG0000414
scaffold_6	4160431	4161548	BLGH_02264	0	N	OG0000776
scaffold_6	4219155	4220662	BLGH_02270	0	N	OG0000413
scaffold_6	4766268	4767380	BLGH_02293	0	N	OG0000588
scaffold_6	4993934	4995314	BLGH_02307	18	Y	OG0000211
scaffold_6	5042203	5043604	BLGH_02314	18	Y	OG0000516
scaffold_6	5088487	5089758	BLGH_02315	18	Y	OG0000589
scaffold_6	5332379	5332865	BLGH_02334	0	N	OG0000256
scaffold_6	5488723	5489537	BLGH_02347	0	N	OG0000472
scaffold_6	5585309	5586443	BLGH_02355	0	N	OG0000590
scaffold_6	5724237	5725097	BLGH_02370	0	N	OG0000402
scaffold_6	5748905	5752156	BLGH_02375	0	N	OG0000401
scaffold_6	5864032	5865403	BLGH_02382	0	N	OG0000400
scaffold_6	6168112	6171392	BLGH_02408	19	Y	OG0000591
scaffold_6	6316034	6317835	BLGH_02413	19	Y	OG0000510
scaffold_6	6341160	6341585	BLGH_02415	19	Y	OG0000511
scaffold_6	6377048	6377472	BLGH_02416	19	Y	OG0000253
scaffold_6	6678319	6678785	BLGH_02427	19	Y	OG0000308
scaffold_6	6804628	6804982	BLGH_02435	19	Y	OG0000294
scaffold_6	6832434	6832929	BLGH_02439	19	Y	OG0000044
scaffold_6	6834716	6835246	BLGH_02440	19	Y	OG0000293
scaffold_6	6837412	6837907	BLGH_02441	19	Y	OG0000044
scaffold_6	6899618	6899961	BLGH_02446	19	Y	OG0000777
scaffold_6	6905496	6905892	BLGH_02448	19	Y	OG0000089
scaffold_6	7074806	7075676	BLGH_02459	0	N	OG0000250
scaffold_6	7250694	7251612	BLGH_02483	0	N	OG0000265
scaffold_6	7360288	7360823	BLGH_02494	0	N	OG0000266
scaffold_6	7398175	7399238	BLGH_02500	0	N	OG0000529
scaffold_6	8101906	8102916	BLGH_02556	0	N	OG0000778
scaffold_6	8991389	8991826	BLGH_02610	20	Y	OG0000034
scaffold_6	9022255	9022692	BLGH_02611	20	Y	OG0000034
scaffold_6	9164259	9164672	BLGH_02616	20	Y	OG0000342
scaffold_6	9220780	9221178	BLGH_02617	20	Y	OG0000592
scaffold_6	9232234	9232693	BLGH_02618	20	Y	OG0000343
scaffold_6	9510450	9510824	BLGH_02622	20	Y	OG0000090
scaffold_6	9719349	9721856	BLGH_02628	20	Y	OG0000779
scaffold_23	369693	371565	BLGH_02630	0	N	OG0000417
scaffold_23	984519	985069	BLGH_02676	0	N	OG0000179
scaffold_23	1302087	1303470	BLGH_02693	21	Y	OG0000043
scaffold_23	1339139	1340522	BLGH_02694	21	Y	OG0000043
scaffold_23	1395977	1397354	BLGH_02695	21	Y	OG0000763
scaffold_23	1596745	1597764	BLGH_02700	21	Y	OG0000183
scaffold_23	1694589	1695551	BLGH_02702	21	Y	OG0000184
scaffold_23	1741254	1742183	BLGH_02704	21	Y	OG0000185
scaffold_23	1765647	1767044	BLGH_02705	21	Y	OG0000000
scaffold_23	1796091	1797500	BLGH_02706	21	Y	OG0000000
scaffold_23	1861753	1863137	BLGH_02707	21	Y	OG0000000
scaffold_23	1919419	1920828	BLGH_02708	21	Y	OG0000000
scaffold_23	1987899	1989307	BLGH_02709	21	Y	OG0000000
scaffold_23	2031568	2032956	BLGH_02710	21	Y	OG0000000
scaffold_23	2098880	2100289	BLGH_02715	21	Y	OG0000000
scaffold_23	2131721	2133132	BLGH_02716	21	Y	OG0000006
scaffold_23	2160802	2162213	BLGH_02717	21	Y	OG0000000
scaffold_23	2193087	2195611	BLGH_02719	21	Y	OG0000764
scaffold_23	2266203	2267611	BLGH_02720	21	Y	OG0000000
scaffold_23	2296643	2298052	BLGH_02721	21	Y	OG0000239
scaffold_23	2368627	2370036	BLGH_02722	21	Y	OG0000006
scaffold_23	2435255	2436663	BLGH_02723	21	Y	OG0000006
scaffold_23	2461129	2462304	BLGH_02724	21	Y	OG0000471
scaffold_23	2485795	2487205	BLGH_02725	21	Y	OG0000006
scaffold_23	2567405	2568813	BLGH_02727	21	Y	OG0000002
scaffold_23	2614871	2616279	BLGH_02729	21	Y	OG0000002
scaffold_23	2620244	2621652	BLGH_02730	21	Y	OG0000002
scaffold_23	2661455	2662863	BLGH_02731	21	Y	OG0000002
scaffold_23	2678015	2679423	BLGH_02732	21	Y	OG0000002
scaffold_23	2683448	2684858	BLGH_02733	21	Y	OG0000002
scaffold_23	2805516	2806903	BLGH_02736	21	Y	OG0000038
scaffold_23	2934848	2936256	BLGH_02737	21	Y	OG0000765
scaffold_23	2946354	2952168	BLGH_02738	21	Y	OG0000627
scaffold_23	3064657	3066047	BLGH_02741	21	Y	OG0000291
scaffold_23	3136593	3137978	BLGH_02742	21	Y	OG0000290
scaffold_23	3171625	3172406	BLGH_02744	21	Y	OG0000371
scaffold_23	3222265	3223652	BLGH_02748	21	Y	OG0000038
scaffold_23	3271115	3272000	BLGH_02753	21	Y	OG0000486
scaffold_23	3636886	3638038	BLGH_02781	0	N	OG0000405
scaffold_23	3777648	3779818	BLGH_02799	0	N	OG0000498
scaffold_23	4397265	4397891	BLGH_02837	0	N	OG0000566
scaffold_23	4879621	4881502	BLGH_02880	0	N	OG0000527
scaffold_23	4930528	4930794	BLGH_02882	0	N	OG0000258
scaffold_23	4988944	4989933	BLGH_02896	0	N	OG0000528
scaffold_23	5298499	5298966	BLGH_02918	22	Y	OG0000062
scaffold_23	5305470	5305937	BLGH_02919	22	Y	OG0000062
scaffold_23	5317951	5318472	BLGH_02921	22	Y	OG0000275
scaffold_23	5353375	5354068	BLGH_02927	22	Y	OG0000276
scaffold_23	5385389	5385829	BLGH_02930	22	Y	OG0000538
scaffold_23	5443880	5444449	BLGH_02938	22	Y	OG0000277
scaffold_23	5447243	5447779	BLGH_02939	22	Y	OG0000278
scaffold_23	5452406	5453065	BLGH_02940	22	Y	OG0000610
scaffold_23	5544489	5545028	BLGH_02952	0	N	OG0000463
scaffold_23	5557737	5558289	BLGH_02953	0	N	OG0000180
scaffold_23	5764683	5767687	BLGH_02965	0	N	OG0000337
scaffold_23	5834958	5836247	BLGH_02974	0	N	OG0000501
scaffold_23	6471820	6472250	BLGH_03022	0	N	OG0000063
scaffold_23	6499758	6500188	BLGH_03023	0	N	OG0000063
scaffold_23	6904555	6906279	BLGH_03049	0	N	OG0000456
scaffold_23	7403049	7403524	BLGH_03092	23	Y	OG0000064
scaffold_23	7439527	7440002	BLGH_03093	23	Y	OG0000064
scaffold_23	7449657	7450132	BLGH_03094	23	Y	OG0000064
scaffold_23	7572547	7573573	BLGH_03102	23	Y	OG0000048
scaffold_23	8101616	8102515	BLGH_03125	0	N	OG0000554
scaffold_23	8278698	8280121	BLGH_03137	0	N	OG0000454
scaffold_23	8311578	8312376	BLGH_03139	0	N	OG0000455
scaffold_33	40003	44861	BLGH_03164	24	Y	OG0000037
scaffold_33	72491	72895	BLGH_03165	24	Y	OG0000037
scaffold_33	122428	122820	BLGH_03168	24	Y	OG0000274
scaffold_33	232539	232948	BLGH_03171	24	Y	OG0000273
scaffold_33	294875	295272	BLGH_03172	24	Y	OG0000246
scaffold_33	448147	450238	BLGH_03180	24	Y	OG0000521
scaffold_33	471489	473330	BLGH_03184	24	Y	OG0000519
scaffold_33	480963	484037	BLGH_03185	24	Y	OG0000518
scaffold_33	498956	499835	BLGH_03189	24	Y	OG0000520
scaffold_33	504649	505257	BLGH_03190	24	Y	OG0000257
scaffold_33	691742	692167	BLGH_03214	25	Y	OG0000309
scaffold_33	699208	699680	BLGH_03215	25	Y	OG0000162
scaffold_33	747762	748270	BLGH_03222	25	Y	OG0000593
scaffold_33	940850	943496	BLGH_03231	25	Y	OG0000427
scaffold_33	1173805	1174234	BLGH_03256	26	Y	OG0000302
scaffold_33	1182690	1184027	BLGH_03257	26	Y	OG0000567
scaffold_33	1353923	1354321	BLGH_03260	26	Y	OG0000621
scaffold_33	1385926	1386216	BLGH_03262	26	Y	OG0000023
scaffold_33	1397564	1397961	BLGH_03265	26	Y	OG0000023
scaffold_33	1418086	1419315	BLGH_03267	26	Y	OG0000398
scaffold_33	1436056	1436850	BLGH_03268	26	Y	OG0000399
scaffold_33	1446323	1446720	BLGH_03269	26	Y	OG0000023
scaffold_33	1739301	1740521	BLGH_03288	0	N	OG0000522
scaffold_33	2135559	2136252	BLGH_03325	0	N	OG0000242
scaffold_33	2245992	2247167	BLGH_03345	27	Y	OG0000470
scaffold_33	2327945	2328572	BLGH_03353	27	Y	OG0000242
scaffold_33	2361558	2363071	BLGH_03354	27	Y	OG0000469
scaffold_33	2485048	2486338	BLGH_03360	27	Y	OG0000532
scaffold_33	3184985	3185545	BLGH_03401	28	Y	OG0000439
scaffold_33	3427957	3428666	BLGH_03408	28	Y	OG0000021
scaffold_33	3558154	3558776	BLGH_03411	28	Y	OG0000021
scaffold_33	3572503	3574392	BLGH_03412	28	Y	OG0000543
scaffold_33	3613159	3613527	BLGH_03417	28	Y	OG0000021
scaffold_33	4489158	4489599	BLGH_03492	29	Y	OG0000200
scaffold_33	4492896	4498125	BLGH_03493	29	Y	OG0000772
scaffold_33	4523729	4525204	BLGH_03496	29	Y	OG0000481
scaffold_33	4755861	4757367	BLGH_03526	0	N	OG0000480
scaffold_33	4938232	4939439	BLGH_03548	0	N	OG0000479
scaffold_33	5057248	5057862	BLGH_03560	0	N	OG0000478
scaffold_33	5110817	5111334	BLGH_03566	0	N	OG0000199
scaffold_33	5461799	5462343	BLGH_03592	30	Y	OG0000594
scaffold_33	5484109	5485095	BLGH_03593	30	Y	OG0000477
scaffold_33	5503226	5503818	BLGH_03594	30	Y	OG0000079
scaffold_33	5514122	5514699	BLGH_03595	30	Y	OG0000079
scaffold_33	5670739	5671845	BLGH_03611	31	Y	OG0000344
scaffold_33	5672459	5672866	BLGH_03612	31	Y	OG0000476
scaffold_33	5708284	5708870	BLGH_03616	31	Y	OG0000068
scaffold_9	129001	130248	BLGH_03631	32	Y	OG0000306
scaffold_9	135759	137057	BLGH_03632	32	Y	OG0000304
scaffold_9	162528	163779	BLGH_03635	32	Y	OG0000305
scaffold_9	224840	226091	BLGH_03636	32	Y	OG0000161
scaffold_9	468066	468477	BLGH_03653	0	N	OG0000030
scaffold_9	912455	913375	BLGH_03684	33	Y	OG0000550
scaffold_9	931656	932091	BLGH_03687	33	Y	OG0000285
scaffold_9	958356	958773	BLGH_03688	33	Y	OG0000186
scaffold_9	1016430	1016868	BLGH_03691	33	Y	OG0000187
scaffold_9	1182998	1183430	BLGH_03696	33	Y	OG0000133
scaffold_9	1248100	1248541	BLGH_03697	33	Y	OG0000010
scaffold_9	1314434	1314857	BLGH_03698	33	Y	OG0000289
scaffold_9	1349072	1349498	BLGH_03699	33	Y	OG0000010
scaffold_9	1361174	1361600	BLGH_03700	33	Y	OG0000010
scaffold_9	1404069	1404510	BLGH_03701	33	Y	OG0000010
scaffold_9	1551344	1551785	BLGH_03703	33	Y	OG0000010
scaffold_9	2615500	2616108	BLGH_03748	0	N	OG0000029
scaffold_9	3039713	3040270	BLGH_03782	34	Y	OG0000024
scaffold_9	3058979	3059341	BLGH_03784	34	Y	OG0000049
scaffold_9	3063520	3064077	BLGH_03785	34	Y	OG0000024
scaffold_9	3113167	3113724	BLGH_03788	34	Y	OG0000024
scaffold_9	3118798	3119160	BLGH_03789	34	Y	OG0000049
scaffold_9	3159644	3160487	BLGH_03792	34	Y	OG0000024
scaffold_9	3561616	3562268	BLGH_03829	0	N	OG0000397
scaffold_9	3868497	3869161	BLGH_03844	0	N	OG0000115
scaffold_9	3908087	3911646	BLGH_03848	0	N	OG0000607
scaffold_9	4251832	4252023	BLGH_03870	35	Y	OG0000383
scaffold_9	4270489	4271492	BLGH_03872	35	Y	OG0000395
scaffold_9	4298014	4298513	BLGH_03873	35	Y	OG0000013
scaffold_9	4324708	4326852	BLGH_03877	35	Y	OG0000396
scaffold_9	4410563	4412052	BLGH_03892	0	N	OG0000114
scaffold_9	4568578	4569080	BLGH_03911	0	N	OG0000013
scaffold_9	4593886	4594080	BLGH_03916	0	N	OG0000383
scaffold_9	4951228	4951965	BLGH_03939	36	Y	OG0000345
scaffold_9	4982661	4983869	BLGH_03941	36	Y	OG0000416
scaffold_9	5042443	5043358	BLGH_03946	36	Y	OG0000415
scaffold_9	5129795	5130514	BLGH_03952	36	Y	OG0000224
scaffold_9	5219690	5220196	BLGH_03958	36	Y	OG0000160
scaffold_9	5267114	5267987	BLGH_03960	36	Y	OG0000080
scaffold_9	5439918	5441220	BLGH_03973	37	Y	OG0000447
scaffold_9	5444359	5444716	BLGH_03974	37	Y	OG0000446
scaffold_9	5477159	5478570	BLGH_03978	37	Y	OG0000445
scaffold_9	5537431	5538816	BLGH_03982	37	Y	OG0000167
scaffold_9	5782396	5784472	BLGH_04011	0	N	OG0000444
scaffold_9	5846496	5846967	BLGH_04015	0	N	OG0000166
scaffold_9	6030851	6032431	BLGH_04038	0	N	OG0000443
scaffold_35	200774	200881	BLGH_04046	0	N	OG0000773
scaffold_35	505036	505434	BLGH_04066	38	Y	OG0000346
scaffold_35	532765	533910	BLGH_04070	38	Y	OG0000452
scaffold_35	658034	658804	BLGH_04077	38	Y	OG0000382
scaffold_35	821437	822926	BLGH_04101	39	Y	OG0000065
scaffold_35	840981	842522	BLGH_04103	39	Y	OG0000515
scaffold_35	920978	922470	BLGH_04109	39	Y	OG0000065
scaffold_35	1180834	1181817	BLGH_04126	0	N	OG0000254
scaffold_35	1190743	1191271	BLGH_04127	0	N	OG0000255
scaffold_35	2441704	2442191	BLGH_04233	40	Y	OG0000241
scaffold_35	2484152	2484630	BLGH_04235	40	Y	OG0000240
scaffold_35	2579545	2581606	BLGH_04244	40	Y	OG0000613
scaffold_35	2587416	2588874	BLGH_04246	40	Y	OG0000502
scaffold_35	2827229	2828230	BLGH_04260	0	N	OG0000595
scaffold_35	3163438	3165189	BLGH_04287	0	N	OG0000433
scaffold_35	3372295	3373509	BLGH_04298	0	N	OG0000368
scaffold_35	3455606	3456796	BLGH_04305	0	N	OG0000513
scaffold_35	3668855	3670571	BLGH_04326	0	N	OG0000512
scaffold_35	3811058	3811330	BLGH_04338	41	Y	OG0000081
scaffold_35	3895728	3896706	BLGH_04339	41	Y	OG0000460
scaffold_35	3998717	3999725	BLGH_04340	41	Y	OG0000314
scaffold_35	4057998	4058886	BLGH_04341	41	Y	OG0000033
scaffold_35	4121272	4122049	BLGH_04342	41	Y	OG0000168
scaffold_35	4128415	4129624	BLGH_04343	41	Y	OG0000169
scaffold_35	4138531	4139389	BLGH_04344	41	Y	OG0000033
scaffold_35	4201620	4202821	BLGH_04345	41	Y	OG0000626
scaffold_35	4229828	4230969	BLGH_04346	41	Y	OG0000774
scaffold_35	4351914	4353174	BLGH_04350	41	Y	OG0000229
scaffold_35	4367134	4368013	BLGH_04351	41	Y	OG0000057
scaffold_35	4370264	4371588	BLGH_04352	41	Y	OG0000228
scaffold_35	4393995	4394898	BLGH_04353	41	Y	OG0000057
scaffold_35	4461866	4462888	BLGH_04360	41	Y	OG0000328
scaffold_35	4479693	4480880	BLGH_04363	41	Y	OG0000225
scaffold_19	379957	380523	BLGH_04391	42	Y	OG0000036
scaffold_19	408887	409453	BLGH_04395	42	Y	OG0000036
scaffold_19	467525	467936	BLGH_04400	42	Y	OG0000191
scaffold_19	501223	501640	BLGH_04401	42	Y	OG0000144
scaffold_19	592363	592765	BLGH_04405	42	Y	OG0000297
scaffold_19	595745	596177	BLGH_04406	42	Y	OG0000298
scaffold_19	668939	669362	BLGH_04407	42	Y	OG0000295
scaffold_19	678171	678596	BLGH_04408	42	Y	OG0000296
scaffold_19	913890	914307	BLGH_04412	42	Y	OG0000193
scaffold_19	931620	932812	BLGH_04414	42	Y	OG0000473
scaffold_19	1827196	1828245	BLGH_04457	0	N	OG0000762
scaffold_19	2123311	2124078	BLGH_04481	43	Y	OG0000227
scaffold_19	2153722	2154795	BLGH_04484	43	Y	OG0000490
scaffold_19	2174095	2174886	BLGH_04489	43	Y	OG0000226
scaffold_19	2298802	2299506	BLGH_04494	43	Y	OG0000412
scaffold_19	2612912	2613565	BLGH_04532	0	N	OG0000577
scaffold_12	12396	12982	BLGH_04589	0	N	OG0000068
scaffold_12	223133	224071	BLGH_04615	0	N	OG0000551
scaffold_12	284516	285376	BLGH_04620	0	N	OG0000286
scaffold_12	657956	658171	BLGH_04657	0	N	OG0000561
scaffold_12	1075449	1075928	BLGH_04691	44	Y	OG0000159
scaffold_12	1088686	1089166	BLGH_04692	44	Y	OG0000041
scaffold_12	1145296	1145775	BLGH_04694	44	Y	OG0000292
scaffold_12	1228286	1228766	BLGH_04698	44	Y	OG0000041
scaffold_12	1294446	1295099	BLGH_04703	44	Y	OG0000756
scaffold_12	1342277	1343764	BLGH_04704	44	Y	OG0000324
scaffold_12	1380897	1382368	BLGH_04707	44	Y	OG0000530
scaffold_12	1704999	1706995	BLGH_04723	0	N	OG0000072
scaffold_12	1891714	1893717	BLGH_04731	45	Y	OG0000072
scaffold_12	1914956	1916380	BLGH_04732	45	Y	OG0000485
scaffold_12	1974963	1975735	BLGH_04740	45	Y	OG0000208
scaffold_12	1981867	1983626	BLGH_04741	45	Y	OG0000484
scaffold_12	2072227	2072757	BLGH_04746	45	Y	OG0000175
scaffold_12	3666334	3666728	BLGH_04763	46	Y	OG0000347
scaffold_12	3669430	3669822	BLGH_04764	46	Y	OG0000329
scaffold_12	3677575	3678008	BLGH_04765	46	Y	OG0000348
scaffold_12	3768848	3769880	BLGH_04769	46	Y	OG0000243
scaffold_12	3800366	3801392	BLGH_04774	46	Y	OG0000310
scaffold_12	3903787	3904161	BLGH_04781	46	Y	OG0000052
scaffold_12	3914079	3914453	BLGH_04782	46	Y	OG0000052
scaffold_12	3985333	3985707	BLGH_04783	46	Y	OG0000117
scaffold_12	4058460	4058834	BLGH_04784	46	Y	OG0000035
scaffold_12	4086713	4087087	BLGH_04785	46	Y	OG0000035
scaffold_12	4267808	4268844	BLGH_04796	46	Y	OG0000073
scaffold_12	4279880	4281113	BLGH_04798	46	Y	OG0000457
scaffold_12	4511825	4513609	BLGH_04817	46	Y	OG0000549
scaffold_41	52015	53417	BLGH_04829	0	N	OG0000418
scaffold_41	386694	387211	BLGH_04851	47	Y	OG0000119
scaffold_41	414698	415270	BLGH_04852	47	Y	OG0000027
scaffold_41	452723	454203	BLGH_04855	47	Y	OG0000407
scaffold_41	666003	667052	BLGH_04871	48	Y	OG0000406
scaffold_41	707021	708153	BLGH_04876	48	Y	OG0000118
scaffold_41	869521	870093	BLGH_04888	48	Y	OG0000005
scaffold_41	878705	879277	BLGH_04889	48	Y	OG0000005
scaffold_41	909693	910265	BLGH_04892	48	Y	OG0000005
scaffold_41	958089	958661	BLGH_04895	48	Y	OG0000005
scaffold_41	972368	972934	BLGH_04896	48	Y	OG0000027
scaffold_41	1001436	1003494	BLGH_04900	48	Y	OG0000430
scaffold_41	1036927	1037499	BLGH_04903	48	Y	OG0000027
scaffold_41	1090423	1091193	BLGH_04908	48	Y	OG0000429
scaffold_41	1258451	1259383	BLGH_04924	0	N	OG0000495
scaffold_41	1343866	1345407	BLGH_04936	49	Y	OG0000596
scaffold_41	1355565	1356228	BLGH_04937	49	Y	OG0000322
scaffold_41	1360637	1361336	BLGH_04938	49	Y	OG0000574
scaffold_41	1445393	1445686	BLGH_04948	49	Y	OG0000323
scaffold_41	1697494	1698063	BLGH_04976	50	Y	OG0000129
scaffold_41	1714540	1714869	BLGH_04978	50	Y	OG0000128
scaffold_41	1739388	1739779	BLGH_04981	50	Y	OG0000349
scaffold_41	1911990	1912358	BLGH_04994	51	Y	OG0000122
scaffold_41	1924860	1925244	BLGH_04995	51	Y	OG0000189
scaffold_41	1985232	1986620	BLGH_05004	51	Y	OG0000465
scaffold_41	2009419	2009809	BLGH_05005	51	Y	OG0000188
scaffold_41	2143380	2143764	BLGH_05016	52	Y	OG0000299
scaffold_41	2150306	2150660	BLGH_05017	52	Y	OG0000300
scaffold_41	2195098	2195477	BLGH_05018	52	Y	OG0000350
scaffold_41	2214089	2214479	BLGH_05020	52	Y	OG0000307
scaffold_41	2236761	2237175	BLGH_05021	52	Y	OG0000622
scaffold_41	2248736	2251693	BLGH_05023	52	Y	OG0000578
scaffold_14	61348	62125	BLGH_05036	0	N	OG0000374
scaffold_14	916197	916513	BLGH_05088	0	N	OG0000597
scaffold_14	930500	930977	BLGH_05089	0	N	OG0000536
scaffold_14	1056504	1057190	BLGH_05104	0	N	OG0000192
scaffold_14	1202412	1205416	BLGH_05127	0	N	OG0000757
scaffold_14	1247596	1248540	BLGH_05135	0	N	OG0000547
scaffold_14	1885171	1885588	BLGH_05198	0	N	OG0000126
scaffold_27	236257	237135	BLGH_05226	53	Y	OG0000572
scaffold_27	255364	258481	BLGH_05227	53	Y	OG0000612
scaffold_27	264860	265663	BLGH_05228	53	Y	OG0000319
scaffold_27	812417	813517	BLGH_05258	0	N	OG0000540
scaffold_27	1053732	1055038	BLGH_05274	54	Y	OG0000459
scaffold_27	1077369	1078728	BLGH_05276	54	Y	OG0000376
scaffold_27	1086661	1088017	BLGH_05277	54	Y	OG0000288
scaffold_27	1092181	1093492	BLGH_05278	54	Y	OG0000059
scaffold_27	1121288	1122320	BLGH_05279	54	Y	OG0000048
scaffold_27	1179207	1180518	BLGH_05280	54	Y	OG0000059
scaffold_27	1391028	1391495	BLGH_05293	54	Y	OG0000249
scaffold_27	1411788	1412659	BLGH_05296	54	Y	OG0000579
scaffold_27	1507054	1507356	BLGH_05312	0	N	OG0000514
scaffold_27	1679524	1680035	BLGH_05321	0	N	OG0000598
scaffold_27	1957721	1958338	BLGH_05343	0	N	OG0000039
scaffold_27	2012857	2013469	BLGH_05352	0	N	OG0000212
scaffold_27	2031292	2031914	BLGH_05353	0	N	OG0000213
scaffold_27	2184997	2185614	BLGH_05371	55	Y	OG0000039
scaffold_27	2306097	2306744	BLGH_05376	55	Y	OG0000377
scaffold_27	2387841	2389066	BLGH_05378	55	Y	OG0000461
scaffold_27	2487930	2488154	BLGH_05380	55	Y	OG0000112
scaffold_27	2550715	2552384	BLGH_05386	55	Y	OG0000394
scaffold_27	2608343	2608744	BLGH_05394	55	Y	OG0000113
scaffold_27	2629149	2629625	BLGH_05395	55	Y	OG0000351
scaffold_27	2697791	2698192	BLGH_05397	55	Y	OG0000158
scaffold_27	2740433	2741248	BLGH_05400	55	Y	OG0000157
scaffold_25	7002	7430	BLGH_05403	55	Y	OG0000352
scaffold_25	32042	33056	BLGH_05405	55	Y	OG0000003
scaffold_25	297252	297776	BLGH_05433	56	Y	OG0000219
scaffold_25	302521	303046	BLGH_05434	56	Y	OG0000218
scaffold_25	307137	308087	BLGH_05435	56	Y	OG0000003
scaffold_25	314340	314990	BLGH_05436	56	Y	OG0000220
scaffold_25	322590	328687	BLGH_05437	56	Y	OG0000221
scaffold_25	356709	357315	BLGH_05438	56	Y	OG0000222
scaffold_25	364752	365278	BLGH_05439	56	Y	OG0000075
scaffold_25	382158	382673	BLGH_05440	56	Y	OG0000223
scaffold_25	394140	394723	BLGH_05441	56	Y	OG0000061
scaffold_25	410424	412151	BLGH_05442	56	Y	OG0000552
scaffold_25	440824	442044	BLGH_05445	56	Y	OG0000003
scaffold_25	456663	458518	BLGH_05447	56	Y	OG0000553
scaffold_25	466554	467428	BLGH_05448	56	Y	OG0000061
scaffold_25	470396	471673	BLGH_05449	56	Y	OG0000003
scaffold_25	496335	497952	BLGH_05452	56	Y	OG0000003
scaffold_25	535364	536620	BLGH_05455	56	Y	OG0000003
scaffold_25	594189	595445	BLGH_05456	56	Y	OG0000003
scaffold_25	604931	606187	BLGH_05457	56	Y	OG0000003
scaffold_25	673378	674511	BLGH_05464	56	Y	OG0000767
scaffold_25	686423	686846	BLGH_05465	56	Y	OG0000301
scaffold_25	710437	711116	BLGH_05467	56	Y	OG0000560
scaffold_25	746800	747946	BLGH_05469	56	Y	OG0000768
scaffold_25	764044	765100	BLGH_05470	56	Y	OG0000003
scaffold_25	814060	815116	BLGH_05475	56	Y	OG0000003
scaffold_25	834140	834572	BLGH_05477	56	Y	OG0000011
scaffold_25	916097	916520	BLGH_05478	56	Y	OG0000011
scaffold_25	1028887	1029304	BLGH_05479	56	Y	OG0000011
scaffold_25	1207039	1207484	BLGH_05484	56	Y	OG0000060
scaffold_25	1266245	1266690	BLGH_05485	56	Y	OG0000060
scaffold_25	1274126	1274592	BLGH_05486	56	Y	OG0000076
scaffold_25	1321615	1322721	BLGH_05487	56	Y	OG0000344
scaffold_25	1358478	1358810	BLGH_05488	56	Y	OG0000500
scaffold_25	1364770	1365206	BLGH_05489	56	Y	OG0000238
scaffold_25	1496806	1497108	BLGH_05495	56	Y	OG0000237
scaffold_25	1534854	1537224	BLGH_05499	56	Y	OG0000499
scaffold_25	1717643	1718023	BLGH_05509	56	Y	OG0000066
scaffold_25	1740378	1740758	BLGH_05511	56	Y	OG0000066
scaffold_25	2703273	2704706	BLGH_05553	0	N	OG0000526
scaffold_17	246274	247617	BLGH_05581	57	Y	OG0000136
scaffold_17	261733	263036	BLGH_05582	57	Y	OG0000137
scaffold_17	374794	375208	BLGH_05592	57	Y	OG0000419
scaffold_17	402040	402321	BLGH_05595	57	Y	OG0000135
scaffold_17	622106	623131	BLGH_05620	58	Y	OG0000134
scaffold_17	674956	675607	BLGH_05625	58	Y	OG0000431
scaffold_17	682829	683611	BLGH_05626	58	Y	OG0000353
scaffold_17	787983	789344	BLGH_05636	58	Y	OG0000524
scaffold_17	924010	925064	BLGH_05647	0	N	OG0000082
scaffold_17	1386443	1387497	BLGH_05669	59	Y	OG0000082
scaffold_17	1416681	1417202	BLGH_05670	59	Y	OG0000165
scaffold_17	1423788	1425167	BLGH_05671	59	Y	OG0000164
scaffold_17	2058325	2060093	BLGH_05708	0	N	OG0000464
scaffold_43	46204	46670	BLGH_05712	60	Y	OG0000025
scaffold_43	105828	106294	BLGH_05713	60	Y	OG0000025
scaffold_43	112474	112940	BLGH_05714	60	Y	OG0000025
scaffold_43	128050	128467	BLGH_05715	60	Y	OG0000354
scaffold_43	180863	181213	BLGH_05716	60	Y	OG0000181
scaffold_43	223373	224362	BLGH_05718	60	Y	OG0000182
scaffold_43	628764	631247	BLGH_05753	61	Y	OG0000020
scaffold_43	786646	787059	BLGH_05757	61	Y	OG0000083
scaffold_43	830209	830622	BLGH_05758	61	Y	OG0000083
scaffold_43	1039535	1042016	BLGH_05763	61	Y	OG0000775
scaffold_43	1057592	1060075	BLGH_05765	61	Y	OG0000020
scaffold_43	1156107	1156412	BLGH_05778	0	N	OG0000311
scaffold_43	1173821	1174828	BLGH_05781	0	N	OG0000312
scaffold_43	1710277	1712112	BLGH_05827	0	N	OG0000330
scaffold_43	1787407	1789241	BLGH_05836	0	N	OG0000330
scaffold_43	2086516	2086925	BLGH_05857	0	N	OG0000232
scaffold_32	221108	222800	BLGH_05874	62	Y	OG0000214
scaffold_32	253239	253637	BLGH_05875	62	Y	OG0000198
scaffold_32	345491	345890	BLGH_05876	62	Y	OG0000263
scaffold_32	349254	349652	BLGH_05877	62	Y	OG0000264
scaffold_32	413152	414769	BLGH_05878	62	Y	OG0000214
scaffold_32	421587	425825	BLGH_05879	62	Y	OG0000771
scaffold_32	442191	442589	BLGH_05881	62	Y	OG0000355
scaffold_32	540949	541353	BLGH_05882	62	Y	OG0000356
scaffold_32	1295839	1296245	BLGH_05903	0	N	OG0000517
scaffold_32	1425796	1426552	BLGH_05915	0	N	OG0000523
scaffold_34	194159	195444	BLGH_05991	63	Y	OG0000421
scaffold_34	214902	216358	BLGH_05995	63	Y	OG0000138
scaffold_34	237217	239028	BLGH_05997	63	Y	OG0000420
scaffold_34	740839	741652	BLGH_06026	0	N	OG0000423
scaffold_34	760123	761724	BLGH_06027	0	N	OG0000422
scaffold_34	1154081	1155299	BLGH_06059	0	N	OG0000575
scaffold_4	601816	603614	BLGH_06131	0	N	OG0000573
scaffold_4	738316	739395	BLGH_06144	0	N	OG0000331
scaffold_4	883922	885306	BLGH_06152	0	N	OG0000148
scaffold_4	1577800	1578220	BLGH_06207	64	Y	OG0000260
scaffold_4	1598118	1598387	BLGH_06208	64	Y	OG0000259
scaffold_4	2971607	2971982	BLGH_06209	64	Y	OG0000251
scaffold_4	2983926	2984308	BLGH_06211	64	Y	OG0000252
scaffold_26	609066	609380	BLGH_06214	0	N	OG0000507
scaffold_26	848636	849364	BLGH_06231	0	N	OG0000599
scaffold_26	2085223	2085716	BLGH_06290	0	N	OG0000332
scaffold_26	2212573	2214012	BLGH_06298	0	N	OG0000544
scaffold_24	928771	929298	BLGH_06308	0	N	OG0000127
scaffold_24	1092506	1093496	BLGH_06322	0	N	OG0000437
scaffold_24	1182510	1183004	BLGH_06327	0	N	OG0000155
scaffold_24	1357126	1358163	BLGH_06341	65	Y	OG0000381
scaffold_24	1503093	1503490	BLGH_06351	65	Y	OG0000176
scaffold_24	1572844	1573162	BLGH_06352	65	Y	OG0000177
scaffold_24	1659360	1659751	BLGH_06353	65	Y	OG0000111
scaffold_24	1828533	1829592	BLGH_06358	65	Y	OG0000611
scaffold_24	1983072	1983905	BLGH_06369	65	Y	OG0000541
scaffold_24	2014398	2015369	BLGH_06372	65	Y	OG0000279
scaffold_24	2052329	2052999	BLGH_06374	65	Y	OG0000366
scaffold_24	2142989	2143668	BLGH_06375	65	Y	OG0000125
scaffold_24	2174881	2175844	BLGH_06376	65	Y	OG0000542
scaffold_24	2199118	2200110	BLGH_06379	65	Y	OG0000124
scaffold_24	2238001	2238654	BLGH_06382	65	Y	OG0000625
scaffold_30	46476	47193	BLGH_06396	66	Y	OG0000453
scaffold_30	97653	100109	BLGH_06399	66	Y	OG0000600
scaffold_30	461955	462499	BLGH_06409	66	Y	OG0000130
scaffold_30	464918	465460	BLGH_06410	66	Y	OG0000410
scaffold_30	472070	472563	BLGH_06411	66	Y	OG0000411
scaffold_30	498773	499430	BLGH_06413	66	Y	OG0000131
scaffold_30	520599	521207	BLGH_06414	66	Y	OG0000029
scaffold_30	563679	564274	BLGH_06418	66	Y	OG0000357
scaffold_30	627595	628788	BLGH_06425	66	Y	OG0000132
scaffold_30	671340	671861	BLGH_06433	66	Y	OG0000116
scaffold_30	708002	708790	BLGH_06436	66	Y	OG0000403
scaffold_30	712022	712642	BLGH_06437	66	Y	OG0000404
scaffold_30	1181975	1182365	BLGH_06475	0	N	OG0000173
scaffold_30	1229669	1230278	BLGH_06477	0	N	OG0000174
scaffold_20	99104	99599	BLGH_06486	67	Y	OG0000280
scaffold_20	204171	204606	BLGH_06489	67	Y	OG0000019
scaffold_20	306887	307322	BLGH_06490	67	Y	OG0000019
scaffold_20	380962	381397	BLGH_06491	67	Y	OG0000019
scaffold_20	487771	488206	BLGH_06495	67	Y	OG0000019
scaffold_20	535148	535408	BLGH_06496	67	Y	OG0000106
scaffold_20	665423	665864	BLGH_06498	67	Y	OG0000094
scaffold_20	757358	757818	BLGH_06503	67	Y	OG0000007
scaffold_20	783757	784193	BLGH_06504	67	Y	OG0000007
scaffold_20	836171	836607	BLGH_06513	67	Y	OG0000007
scaffold_20	856029	856916	BLGH_06517	67	Y	OG0000548
scaffold_20	890392	890828	BLGH_06522	67	Y	OG0000007
scaffold_20	940272	940708	BLGH_06525	67	Y	OG0000007
scaffold_20	1010248	1010787	BLGH_06528	67	Y	OG0000102
scaffold_20	1016253	1016762	BLGH_06529	67	Y	OG0000084
scaffold_20	1096336	1096884	BLGH_06538	67	Y	OG0000101
scaffold_20	1106633	1107047	BLGH_06539	67	Y	OG0000103
scaffold_20	1135710	1136240	BLGH_06540	67	Y	OG0000050
scaffold_20	1142627	1143175	BLGH_06541	67	Y	OG0000092
scaffold_20	1157673	1158182	BLGH_06543	67	Y	OG0000084
scaffold_20	1215948	1216972	BLGH_06544	67	Y	OG0000601
scaffold_20	1223436	1223966	BLGH_06547	67	Y	OG0000050
scaffold_20	1264157	1264677	BLGH_06548	67	Y	OG0000028
scaffold_20	1336764	1337284	BLGH_06549	67	Y	OG0000028
scaffold_20	1369999	1370535	BLGH_06550	67	Y	OG0000120
scaffold_20	1372149	1372670	BLGH_06551	67	Y	OG0000121
scaffold_20	1494970	1495491	BLGH_06553	67	Y	OG0000534
scaffold_20	1521448	1522002	BLGH_06554	67	Y	OG0000269
scaffold_20	1577278	1577805	BLGH_06555	67	Y	OG0000204
scaffold_20	1597953	1598431	BLGH_06556	67	Y	OG0000203
scaffold_20	1609333	1609872	BLGH_06557	67	Y	OG0000201
scaffold_20	1636932	1637471	BLGH_06558	67	Y	OG0000202
scaffold_20	1656879	1657418	BLGH_06559	67	Y	OG0000378
scaffold_20	1702857	1704376	BLGH_06564	67	Y	OG0000482
scaffold_10	921641	922663	BLGH_06591	68	Y	OG0000109
scaffold_10	935336	936394	BLGH_06593	68	Y	OG0000110
scaffold_10	1059716	1060705	BLGH_06599	68	Y	OG0000370
scaffold_10	1100974	1101966	BLGH_06603	68	Y	OG0000104
scaffold_10	1166718	1167012	BLGH_06611	68	Y	OG0000367
scaffold_10	1325996	1326268	BLGH_06628	69	Y	OG0000391
scaffold_10	1365830	1366262	BLGH_06629	69	Y	OG0000071
scaffold_10	1368747	1369180	BLGH_06630	69	Y	OG0000105
scaffold_10	1441587	1442041	BLGH_06633	69	Y	OG0000321
scaffold_44	607677	608070	BLGH_06671	70	Y	OG0000015
scaffold_44	622140	622533	BLGH_06672	70	Y	OG0000015
scaffold_44	666513	666942	BLGH_06673	70	Y	OG0000099
scaffold_44	752313	752892	BLGH_06687	71	Y	OG0000284
scaffold_44	757953	758490	BLGH_06688	71	Y	OG0000055
scaffold_44	760456	760849	BLGH_06689	71	Y	OG0000015
scaffold_37	215317	217151	BLGH_06708	0	N	OG0000602
scaffold_37	406637	407677	BLGH_06722	0	N	OG0000509
scaffold_37	617102	618416	BLGH_06734	0	N	OG0000151
scaffold_37	957638	958056	BLGH_06745	0	N	OG0000030
scaffold_37	965357	965775	BLGH_06746	0	N	OG0000030
scaffold_39	287270	288484	BLGH_06767	0	N	OG0000603
scaffold_39	382810	384110	BLGH_06773	0	N	OG0000408
scaffold_39	621765	622922	BLGH_06796	0	N	OG0000392
scaffold_22	162617	162913	BLGH_06804	0	N	OG0000056
scaffold_22	219864	220382	BLGH_06814	0	N	OG0000217
scaffold_22	270872	271820	BLGH_06820	0	N	OG0000488
scaffold_22	354664	355322	BLGH_06830	0	N	OG0000216
scaffold_22	365946	366525	BLGH_06831	0	N	OG0000215
scaffold_22	552805	554807	BLGH_06846	0	N	OG0000535
scaffold_15	944215	945549	BLGH_06850	72	Y	OG0000091
scaffold_15	949462	949848	BLGH_06851	72	Y	OG0000262
scaffold_15	974626	975030	BLGH_06852	72	Y	OG0000261
scaffold_15	1074294	1075182	BLGH_06853	72	Y	OG0000503
scaffold_15	1124208	1125050	BLGH_06860	72	Y	OG0000504
scaffold_15	1143522	1144858	BLGH_06862	72	Y	OG0000245
scaffold_15	1153603	1155017	BLGH_06863	72	Y	OG0000244
scaffold_15	1249777	1251091	BLGH_06865	72	Y	OG0000067
scaffold_15	1283053	1284374	BLGH_06867	72	Y	OG0000178
scaffold_15	1342077	1343393	BLGH_06868	72	Y	OG0000139
scaffold_15	1454498	1454892	BLGH_06875	72	Y	OG0000758
scaffold_15	1552296	1552691	BLGH_06876	72	Y	OG0000190
scaffold_15	1589556	1589960	BLGH_06880	72	Y	OG0000026
scaffold_11	285760	286370	BLGH_06893	0	N	OG0000270
scaffold_11	343682	344205	BLGH_06899	0	N	OG0000287
scaffold_28	42571	42984	BLGH_06911	0	N	OG0000358
scaffold_28	314148	316316	BLGH_06920	73	Y	OG0000604
scaffold_28	406883	407314	BLGH_06923	73	Y	OG0000359
scaffold_28	534253	534693	BLGH_06925	73	Y	OG0000360
scaffold_28	723326	723766	BLGH_06935	73	Y	OG0000303
scaffold_28	780717	781192	BLGH_06936	73	Y	OG0000018
scaffold_38	98039	98430	BLGH_06938	73	Y	OG0000195
scaffold_38	108565	108978	BLGH_06939	73	Y	OG0000361
scaffold_38	129118	129694	BLGH_06941	73	Y	OG0000362
scaffold_38	234809	237268	BLGH_06951	73	Y	OG0000474
scaffold_38	369634	370043	BLGH_06957	73	Y	OG0000619
scaffold_38	444793	451999	BLGH_06958	73	Y	OG0000074
scaffold_38	476078	476487	BLGH_06959	73	Y	OG0000074
scaffold_7	18036	18430	BLGH_06960	0	N	OG0000363
scaffold_7	52350	52744	BLGH_06961	0	N	OG0000620
scaffold_7	65086	65480	BLGH_06963	0	N	OG0000364
scaffold_7	1700770	1702085	BLGH_06967	0	N	OG0000539
scaffold_7	1775726	1776946	BLGH_06975	0	N	OG0000506
scaffold_7	1788831	1790134	BLGH_06976	0	N	OG0000623
scaffold_21	724800	726310	BLGH_06982	0	N	OG0000525
scaffold_31	19147	19542	BLGH_06991	74	Y	OG0000069
scaffold_31	131733	132143	BLGH_06992	74	Y	OG0000014
scaffold_31	162038	162448	BLGH_06993	74	Y	OG0000014
scaffold_31	168419	168829	BLGH_06994	74	Y	OG0000014
scaffold_31	227561	227970	BLGH_06995	74	Y	OG0000272
scaffold_31	241459	241896	BLGH_06996	74	Y	OG0000271
scaffold_31	255150	255545	BLGH_06997	74	Y	OG0000042
scaffold_31	283075	283470	BLGH_06998	74	Y	OG0000042
scaffold_31	350105	350500	BLGH_06999	74	Y	OG0000210
scaffold_31	410072	410463	BLGH_07000	74	Y	OG0000365
scaffold_31	442073	442486	BLGH_07001	74	Y	OG0000209
scaffold_31	558407	558802	BLGH_07003	74	Y	OG0000014
scaffold_31	570858	571253	BLGH_07004	74	Y	OG0000069
scaffold_31	611615	612009	BLGH_07005	74	Y	OG0000031
scaffold_31	658150	658544	BLGH_07006	74	Y	OG0000031
scaffold_29	32832	33222	BLGH_07007	75	Y	OG0000051
scaffold_29	105844	106307	BLGH_07008	75	Y	OG0000107
scaffold_29	176669	177143	BLGH_07009	75	Y	OG0000147
scaffold_29	431627	432067	BLGH_07017	75	Y	OG0000150
scaffold_5	107435	107870	BLGH_07018	76	Y	OG0000058
scaffold_5	226964	227399	BLGH_07019	76	Y	OG0000058
scaffold_5	251624	252056	BLGH_07020	76	Y	OG0000143
scaffold_5	311964	312352	BLGH_07021	76	Y	OG0000196
scaffold_5	320630	323242	BLGH_07022	76	Y	OG0000475
scaffold_5	330879	332378	BLGH_07023	76	Y	OG0000605
scaffold_5	343525	344173	BLGH_07024	76	Y	OG0000197
scaffold_5	354315	356798	BLGH_07025	76	Y	OG0000581
scaffold_2	128626	129026	BLGH_07030	0	N	OG0000313
scaffold_120	13645	16129	BLGH_07039	0	N	OG0000020
scaffold_120	38569	40926	BLGH_07041	0	N	OG0000020
tig00000052_pilon	10999	11307	BLGH_07045	77	Y	OG0000008
tig00000052_pilon	14749	15143	BLGH_07046	77	Y	OG0000045
tig00000052_pilon	79354	79662	BLGH_07047	77	Y	OG0000008
tig00000052_pilon	83126	83682	BLGH_07048	77	Y	OG0000008
tig00000052_pilon	159954	160262	BLGH_07049	77	Y	OG0000008
scaffold_119	11869	14367	BLGH_07050	0	N	OG0000020
scaffold_1	311209	311613	BLGH_07059	0	N	OG0000026
scaffold_133	11738	12328	BLGH_07064	0	N	OG0000489
scaffold_196	25696	25842	BLGH_07066	0	N	OG0000333
scaffold_196	29050	29444	BLGH_07068	0	N	OG0000334
scaffold_237	9978	12465	BLGH_07070	0	N	OG0000766
scaffold_292	19188	19774	BLGH_07077	0	N	OG0000068
scaffold_45	23795	24185	BLGH_07078	0	N	OG0000051
scaffold_45	159021	159496	BLGH_07079	0	N	OG0000018
scaffold_47	29093	29568	BLGH_07081	0	N	OG0000018
scaffold_47	74815	75290	BLGH_07082	0	N	OG0000018
scaffold_89	13925	14319	BLGH_07084	0	N	OG0000045
scaffold_89	17802	18110	BLGH_07085	0	N	OG0000008
scaffold_298	16640	17034	BLGH_07086	0	N	OG0000045
scaffold_298	20496	20804	BLGH_07087	0	N	OG0000008
scaffold_309	1989	2228	BLGH_07091	0	N	OG0000086
scaffold_309	6461	6790	BLGH_07092	0	N	OG0000770
scaffold_158	1134	1594	BLGH_07096	0	N	OG0000007
scaffold_296	34323	34765	BLGH_07099	0	N	OG0000025
scaffold_310	1863	2273	BLGH_07101	0	N	OG0000046
scaffold_238	17814	18224	BLGH_07103	0	N	OG0000046
scaffold_299	21248	21424	BLGH_07110	0	N	OG0000769

## Sheet: Table S8
Table S8: MCScanX analysis for the identification of duplicate genes
	Blumeria graminis f.sp hordei DH14		Blumeria graminis f.sp hordei RACE1		Botrytis cinerea ASM83294v1		Sclerotinia sclerotiorum ASM14694v1
Type of duplication	Count	% of total	Count	% of total	Count	% of total	Count	% of total
Singleton	6306	0.886	6426	0.887692	11671	0.997	9710	0.947
Dispersed	271	0.038	266	0.0367454	35	0.003	450	0.044
Proximal (maximum distance 10 genes)	248	0.035	284	0.0392319	0	0	90	0.009
Tandem	293	0.041	263	0.036331	0	0	6	0.001
WGD or segmental	0	0	0	0	0	0	0	0
Total	7118		7239		11706		10256
Total duplicated	812	0.114	813	0.112308	35	0.003	546	0.054

## Sheet: Table S9
Table S9: Functional domains of dispersed duplicate genes in Sclerotinia sclerotiorum
Gene ID	Size	DB	DB Accession ID	Accession description
SS1G_00127	457	Pfam	PF03184	DDE superfamily endonuclease
SS1G_00127	457	Pfam	PF03221	Tc5 transposase DNA-binding domain
SS1G_00127	457	Pfam	PF05225	helix-turn-helix, Psq domain
SS1G_00171	305	Pfam	PF00240	Ubiquitin family
SS1G_00364	488	Pfam	PF03184	DDE superfamily endonuclease
SS1G_00364	488	Pfam	PF03221	Tc5 transposase DNA-binding domain
SS1G_00475	299	Pfam	PF03184	DDE superfamily endonuclease
SS1G_00475	299	Pfam	PF03221	Tc5 transposase DNA-binding domain
SS1G_00498	404	Pfam	PF00078	Reverse transcriptase (RNA-dependent DNA polymerase)
SS1G_00507	1477	Pfam	PF00075	RNase H
SS1G_00507	1477	Pfam	PF00078	Reverse transcriptase (RNA-dependent DNA polymerase)
SS1G_00507	1477	Pfam	PF14529	Endonuclease-reverse transcriptase
SS1G_00706	147	Pfam	PF00078	Reverse transcriptase (RNA-dependent DNA polymerase)
SS1G_00707	315	Pfam	PF14529	Endonuclease-reverse transcriptase
SS1G_00714	141	Pfam	PF03221	Tc5 transposase DNA-binding domain
SS1G_00771	106	Pfam	PF03184	DDE superfamily endonuclease
SS1G_00785	296	Pfam	PF05225	helix-turn-helix, Psq domain
SS1G_00799	120	Pfam	PF05225	helix-turn-helix, Psq domain
SS1G_00822	498	Pfam	PF03184	DDE superfamily endonuclease
SS1G_00822	498	Pfam	PF03221	Tc5 transposase DNA-binding domain
SS1G_00822	498	Pfam	PF05225	helix-turn-helix, Psq domain
SS1G_00916	1179	Pfam	PF00078	Reverse transcriptase (RNA-dependent DNA polymerase)
SS1G_00916	1179	Pfam	PF14529	Endonuclease-reverse transcriptase
SS1G_00931	433	Pfam	PF00098	Zinc knuckle
SS1G_00931	433	Pfam	PF03732	Retrotransposon gag protein
SS1G_00931	433	Pfam	PF13650	Aspartyl protease
SS1G_00932	706	Pfam	PF00385	Chromo (CHRromatin Organisation MOdifier) domain
SS1G_00932	706	Pfam	PF00665	Integrase core domain
SS1G_00943	273	Pfam	PF14529	Endonuclease-reverse transcriptase
SS1G_00944	569	Pfam	PF00078	Reverse transcriptase (RNA-dependent DNA polymerase)
SS1G_00959	51	Pfam	PF05225	helix-turn-helix, Psq domain
SS1G_00960	191	Pfam	PF03184	DDE superfamily endonuclease
SS1G_01014	547	Pfam	PF03184	DDE superfamily endonuclease
SS1G_01014	547	Pfam	PF03221	Tc5 transposase DNA-binding domain
SS1G_01014	547	Pfam	PF05225	helix-turn-helix, Psq domain
SS1G_01067	255	Pfam	PF03184	DDE superfamily endonuclease
SS1G_01067	255	Pfam	PF03221	Tc5 transposase DNA-binding domain
SS1G_01076	479	Pfam	PF03142	Chitin synthase
SS1G_01077	251	Pfam	PF03142	Chitin synthase
SS1G_01156	1811	Pfam	PF00078	Reverse transcriptase (RNA-dependent DNA polymerase)
SS1G_01156	1811	Pfam	PF00665	Integrase core domain
SS1G_01174	336	Pfam	PF03221	Tc5 transposase DNA-binding domain
SS1G_01174	336	Pfam	PF05225	helix-turn-helix, Psq domain
SS1G_01269	130	Pfam	PF00078	Reverse transcriptase (RNA-dependent DNA polymerase)
SS1G_01270	374	Pfam	PF00075	RNase H
SS1G_01284	169	Pfam	PF03221	Tc5 transposase DNA-binding domain
SS1G_01439	196	Pfam	PF03221	Tc5 transposase DNA-binding domain
SS1G_01439	196	Pfam	PF05225	helix-turn-helix, Psq domain
SS1G_01498	1387	Pfam	PF00075	RNase H
SS1G_01498	1387	Pfam	PF00078	Reverse transcriptase (RNA-dependent DNA polymerase)
SS1G_01498	1387	Pfam	PF14529	Endonuclease-reverse transcriptase
SS1G_01499	1043	Pfam	PF00067	Cytochrome P450
SS1G_01499	1043	Pfam	PF03184	DDE superfamily endonuclease
SS1G_01499	1043	Pfam	PF03221	Tc5 transposase DNA-binding domain
SS1G_01533	515	Pfam	PF01545	Cation efflux family
SS1G_01541	202	Pfam	PF03221	Tc5 transposase DNA-binding domain
SS1G_01573	170	Pfam	PF03221	Tc5 transposase DNA-binding domain
SS1G_01615	137	Pfam	PF05225	helix-turn-helix, Psq domain
SS1G_01758	1275	Pfam	PF00078	Reverse transcriptase (RNA-dependent DNA polymerase)
SS1G_01758	1275	Pfam	PF14529	Endonuclease-reverse transcriptase
SS1G_01777	477	Pfam	PF03184	DDE superfamily endonuclease
SS1G_01873	128	Pfam	PF00240	Ubiquitin family
SS1G_01873	128	Pfam	PF01020	Ribosomal L40e family
SS1G_01943	1307	Pfam	PF00078	Reverse transcriptase (RNA-dependent DNA polymerase)
SS1G_01943	1307	Pfam	PF14529	Endonuclease-reverse transcriptase
SS1G_02013	344	Pfam	PF03184	DDE superfamily endonuclease
SS1G_02016	281	Pfam	PF03184	DDE superfamily endonuclease
SS1G_02021	500	Pfam	PF03184	DDE superfamily endonuclease
SS1G_02021	500	Pfam	PF05225	helix-turn-helix, Psq domain
SS1G_02042	1526	Pfam	PF00005	ABC transporter
SS1G_02042	1526	Pfam	PF01061	ABC-2 type transporter
SS1G_02042	1526	Pfam	PF06422	CDR ABC transporter
SS1G_02042	1526	Pfam	PF14510	ABC-transporter extracellular N-terminal
SS1G_02044	333	Pfam	PF03184	DDE superfamily endonuclease
SS1G_02044	333	Pfam	PF03221	Tc5 transposase DNA-binding domain
SS1G_02044	333	Pfam	PF05225	helix-turn-helix, Psq domain
SS1G_02088	449	Pfam	PF03184	DDE superfamily endonuclease
SS1G_02088	449	Pfam	PF03221	Tc5 transposase DNA-binding domain
SS1G_02096	101	Pfam	PF05225	helix-turn-helix, Psq domain
SS1G_02147	1032	Pfam	PF00665	Integrase core domain
SS1G_02205	101	Pfam	PF05225	helix-turn-helix, Psq domain
SS1G_02225	205	Pfam	PF03221	Tc5 transposase DNA-binding domain
SS1G_02325	98	Pfam	PF03221	Tc5 transposase DNA-binding domain
SS1G_02354	104	Pfam	PF00078	Reverse transcriptase (RNA-dependent DNA polymerase)
SS1G_02369	351	Pfam	PF01670	Glycosyl hydrolase family 12
SS1G_02418	487	Pfam	PF00075	RNase H
SS1G_02421	968	Pfam	PF00400	WD domain, G-beta repeat
SS1G_02421	968	Pfam	PF05729	NACHT domain
SS1G_02424	375	Pfam	PF03184	DDE superfamily endonuclease
SS1G_02426	1543	Pfam	PF00665	Integrase core domain
SS1G_02426	1543	Pfam	PF07727	Reverse transcriptase (RNA-dependent DNA polymerase)
SS1G_02426	1543	Pfam	PF13976	GAG-pre-integrase domain
SS1G_02426	1543	Pfam	PF14223	gag-polypeptide of LTR copia-type
SS1G_02430	290	Pfam	PF03184	DDE superfamily endonuclease
SS1G_02688	484	Pfam	PF03184	DDE superfamily endonuclease
SS1G_02688	484	Pfam	PF03221	Tc5 transposase DNA-binding domain
SS1G_02688	484	Pfam	PF05225	helix-turn-helix, Psq domain
SS1G_02822	1543	Pfam	PF00665	Integrase core domain
SS1G_02822	1543	Pfam	PF07727	Reverse transcriptase (RNA-dependent DNA polymerase)
SS1G_02822	1543	Pfam	PF13976	GAG-pre-integrase domain
SS1G_02822	1543	Pfam	PF14223	gag-polypeptide of LTR copia-type
SS1G_02829	464	Pfam	PF03184	DDE superfamily endonuclease
SS1G_02835	735	Pfam	PF00004	ATPase family associated with various cellular activities (AAA)
SS1G_02835	735	Pfam	PF00075	RNase H
SS1G_02919	493	Pfam	PF03184	DDE superfamily endonuclease
SS1G_02919	493	Pfam	PF03221	Tc5 transposase DNA-binding domain
SS1G_02919	493	Pfam	PF05225	helix-turn-helix, Psq domain
SS1G_03012	1132	Pfam	PF00078	Reverse transcriptase (RNA-dependent DNA polymerase)
SS1G_03012	1132	Pfam	PF14529	Endonuclease-reverse transcriptase
SS1G_03058	461	Pfam	PF03184	DDE superfamily endonuclease
SS1G_03058	461	Pfam	PF03221	Tc5 transposase DNA-binding domain
SS1G_03066	112	Pfam	PF03221	Tc5 transposase DNA-binding domain
SS1G_03204	1321	Pfam	PF00078	Reverse transcriptase (RNA-dependent DNA polymerase)
SS1G_03204	1321	Pfam	PF09337	His(2)-Cys(2) zinc finger
SS1G_03328	429	Pfam	PF03184	DDE superfamily endonuclease
SS1G_03328	429	Pfam	PF05225	helix-turn-helix, Psq domain
SS1G_03380	1004	Pfam	PF00078	Reverse transcriptase (RNA-dependent DNA polymerase)
SS1G_03380	1004	Pfam	PF00665	Integrase core domain
SS1G_03397	202	Pfam	PF03221	Tc5 transposase DNA-binding domain
SS1G_03487	547	Pfam	PF03184	DDE superfamily endonuclease
SS1G_03487	547	Pfam	PF03221	Tc5 transposase DNA-binding domain
SS1G_03487	547	Pfam	PF05225	helix-turn-helix, Psq domain
SS1G_03534	503	Pfam	PF13650	Aspartyl protease
SS1G_03720	67	Pfam	PF03221	Tc5 transposase DNA-binding domain
SS1G_03723	609	Pfam	PF00385	Chromo (CHRromatin Organisation MOdifier) domain
SS1G_03723	609	Pfam	PF00665	Integrase core domain
SS1G_03724	678	Pfam	PF00078	Reverse transcriptase (RNA-dependent DNA polymerase)
SS1G_03724	678	Pfam	PF00098	Zinc knuckle
SS1G_03725	102	Pfam	PF16297	Domain of unknown function (DUF4939)
SS1G_03737	1901	Pfam	PF00078	Reverse transcriptase (RNA-dependent DNA polymerase)
SS1G_03737	1901	Pfam	PF00665	Integrase core domain
SS1G_03777	123	Pfam	PF03221	Tc5 transposase DNA-binding domain
SS1G_03777	123	Pfam	PF05225	helix-turn-helix, Psq domain
SS1G_03812	330	Pfam	PF03184	DDE superfamily endonuclease
SS1G_03812	330	Pfam	PF03221	Tc5 transposase DNA-binding domain
SS1G_04024	231	Pfam	PF03221	Tc5 transposase DNA-binding domain
SS1G_04024	231	Pfam	PF05225	helix-turn-helix, Psq domain
SS1G_04084	458	Pfam	PF03184	DDE superfamily endonuclease
SS1G_04117	196	Pfam	PF03221	Tc5 transposase DNA-binding domain
SS1G_04117	196	Pfam	PF05225	helix-turn-helix, Psq domain
SS1G_04120	1114	Pfam	PF00075	RNase H
SS1G_04120	1114	Pfam	PF00078	Reverse transcriptase (RNA-dependent DNA polymerase)
SS1G_04258	120	Pfam	PF00098	Zinc knuckle
SS1G_04263	1218	Pfam	PF03142	Chitin synthase
SS1G_04646	447	Pfam	PF14529	Endonuclease-reverse transcriptase
SS1G_04647	487	Pfam	PF00075	RNase H
SS1G_04893	1093	Pfam	PF00078	Reverse transcriptase (RNA-dependent DNA polymerase)
SS1G_04893	1093	Pfam	PF09337	His(2)-Cys(2) zinc finger
SS1G_04917	1581	Pfam	PF00075	RNase H
SS1G_04917	1581	Pfam	PF00078	Reverse transcriptase (RNA-dependent DNA polymerase)
SS1G_04917	1581	Pfam	PF00400	WD domain, G-beta repeat
SS1G_04917	1581	Pfam	PF05729	NACHT domain
SS1G_04918	570	Pfam	PF03184	DDE superfamily endonuclease
SS1G_04918	570	Pfam	PF03221	Tc5 transposase DNA-binding domain
SS1G_04936	748	Pfam	PF00078	Reverse transcriptase (RNA-dependent DNA polymerase)
SS1G_04936	748	Pfam	PF13975	gag-polyprotein putative aspartyl protease
SS1G_04936	748	Pfam	PF16297	Domain of unknown function (DUF4939)
SS1G_04940	1636	Pfam	PF00075	RNase H
SS1G_04940	1636	Pfam	PF00078	Reverse transcriptase (RNA-dependent DNA polymerase)
SS1G_04940	1636	Pfam	PF14529	Endonuclease-reverse transcriptase
SS1G_04945	589	Pfam	PF00840	Glycosyl hydrolase family 7
SS1G_05039	421	Pfam	PF03184	DDE superfamily endonuclease
SS1G_05039	421	Pfam	PF03221	Tc5 transposase DNA-binding domain
SS1G_05224	138	Pfam	PF03221	Tc5 transposase DNA-binding domain
SS1G_05251	513	Pfam	PF03184	DDE superfamily endonuclease
SS1G_05251	513	Pfam	PF03221	Tc5 transposase DNA-binding domain
SS1G_05252	104	Pfam	PF05225	helix-turn-helix, Psq domain
SS1G_05450	547	Pfam	PF03184	DDE superfamily endonuclease
SS1G_05450	547	Pfam	PF03221	Tc5 transposase DNA-binding domain
SS1G_05450	547	Pfam	PF05225	helix-turn-helix, Psq domain
SS1G_05451	154	Pfam	PF03221	Tc5 transposase DNA-binding domain
SS1G_05451	154	Pfam	PF05225	helix-turn-helix, Psq domain
SS1G_05465	1338	Pfam	PF00078	Reverse transcriptase (RNA-dependent DNA polymerase)
SS1G_05465	1338	Pfam	PF00098	Zinc knuckle
SS1G_05465	1338	Pfam	PF03732	Retrotransposon gag protein
SS1G_05465	1338	Pfam	PF13650	Aspartyl protease
SS1G_05466	204	Pfam	PF03221	Tc5 transposase DNA-binding domain
SS1G_05484	1584	Pfam	PF00075	RNase H
SS1G_05484	1584	Pfam	PF00078	Reverse transcriptase (RNA-dependent DNA polymerase)
SS1G_05484	1584	Pfam	PF14529	Endonuclease-reverse transcriptase
SS1G_05485	582	Pfam	PF00400	WD domain, G-beta repeat
SS1G_05486	543	Pfam	PF05729	NACHT domain
SS1G_05486	543	Pfam	PF06985	Heterokaryon incompatibility protein (HET)
SS1G_05532	1136	Pfam	PF00400	WD domain, G-beta repeat
SS1G_05532	1136	Pfam	PF05729	NACHT domain
SS1G_05532	1136	Pfam	PF06985	Heterokaryon incompatibility protein (HET)
SS1G_05610	285	Pfam	PF14529	Endonuclease-reverse transcriptase
SS1G_05611	694	Pfam	PF00075	RNase H
SS1G_05611	694	Pfam	PF00078	Reverse transcriptase (RNA-dependent DNA polymerase)
SS1G_05615	222	Pfam	PF03184	DDE superfamily endonuclease
SS1G_05615	222	Pfam	PF03221	Tc5 transposase DNA-binding domain
SS1G_05618	214	Pfam	PF08719	Domain of unknown function (DUF1768)
SS1G_05622	179	Pfam	PF16297	Domain of unknown function (DUF4939)
SS1G_05624	181	Pfam	PF00400	WD domain, G-beta repeat
SS1G_05653	211	Pfam	PF03221	Tc5 transposase DNA-binding domain
SS1G_05683	210	Pfam	PF00385	Chromo (CHRromatin Organisation MOdifier) domain
SS1G_05684	109	Pfam	PF00078	Reverse transcriptase (RNA-dependent DNA polymerase)
SS1G_05685	196	Pfam	PF16297	Domain of unknown function (DUF4939)
SS1G_05702	317	Pfam	PF13650	Aspartyl protease
SS1G_05813	1533	Pfam	PF07727	Reverse transcriptase (RNA-dependent DNA polymerase)
SS1G_05877	500	Pfam	PF03184	DDE superfamily endonuclease
SS1G_05877	500	Pfam	PF05225	helix-turn-helix, Psq domain
SS1G_06274	505	Pfam	PF03184	DDE superfamily endonuclease
SS1G_06274	505	Pfam	PF03221	Tc5 transposase DNA-binding domain
SS1G_07075	437	Pfam	PF03221	Tc5 transposase DNA-binding domain
SS1G_07075	437	Pfam	PF05225	helix-turn-helix, Psq domain
SS1G_07081	1056	Pfam	PF00078	Reverse transcriptase (RNA-dependent DNA polymerase)
SS1G_07081	1056	Pfam	PF00098	Zinc knuckle
SS1G_07081	1056	Pfam	PF00665	Integrase core domain
SS1G_07081	1056	Pfam	PF03732	Retrotransposon gag protein
SS1G_07081	1056	Pfam	PF13650	Aspartyl protease
SS1G_07147	235	Pfam	PF03221	Tc5 transposase DNA-binding domain
SS1G_07147	235	Pfam	PF05225	helix-turn-helix, Psq domain
SS1G_07150	568	Pfam	PF05729	NACHT domain
SS1G_07150	568	Pfam	PF06985	Heterokaryon incompatibility protein (HET)
SS1G_07169	522	Pfam	PF05729	NACHT domain
SS1G_07170	334	Pfam	PF00400	WD domain, G-beta repeat
SS1G_07174	947	Pfam	PF00075	RNase H
SS1G_07174	947	Pfam	PF00078	Reverse transcriptase (RNA-dependent DNA polymerase)
SS1G_07177	975	Pfam	PF00075	RNase H
SS1G_07177	975	Pfam	PF00078	Reverse transcriptase (RNA-dependent DNA polymerase)
SS1G_07240	214	Pfam	PF00078	Reverse transcriptase (RNA-dependent DNA polymerase)
SS1G_07269	202	Pfam	PF03221	Tc5 transposase DNA-binding domain
SS1G_07327	242	Pfam	PF03221	Tc5 transposase DNA-binding domain
SS1G_07327	242	Pfam	PF05225	helix-turn-helix, Psq domain
SS1G_07361	132	Pfam	PF03221	Tc5 transposase DNA-binding domain
SS1G_07374	276	Pfam	PF05225	helix-turn-helix, Psq domain
SS1G_07383	550	Pfam	PF03184	DDE superfamily endonuclease
SS1G_07383	550	Pfam	PF03221	Tc5 transposase DNA-binding domain
SS1G_07383	550	Pfam	PF05225	helix-turn-helix, Psq domain
SS1G_07461	417	Pfam	PF03221	Tc5 transposase DNA-binding domain
SS1G_07461	417	Pfam	PF05225	helix-turn-helix, Psq domain
SS1G_08339	196	Pfam	PF03184	DDE superfamily endonuclease
SS1G_08374	240	Pfam	PF03221	Tc5 transposase DNA-binding domain
SS1G_08518	262	Pfam	PF03184	DDE superfamily endonuclease
SS1G_08518	262	Pfam	PF03221	Tc5 transposase DNA-binding domain
SS1G_09140	703	Pfam	PF01794	Ferric reductase like transmembrane component
SS1G_09140	703	Pfam	PF08022	FAD-binding domain
SS1G_09140	703	Pfam	PF08030	Ferric reductase NAD binding domain
SS1G_09140	703	Pfam	PF08719	Domain of unknown function (DUF1768)
SS1G_09160	165	Pfam	PF00078	Reverse transcriptase (RNA-dependent DNA polymerase)
SS1G_09202	472	Pfam	PF14529	Endonuclease-reverse transcriptase
SS1G_09203	778	Pfam	PF00075	RNase H
SS1G_09203	778	Pfam	PF00078	Reverse transcriptase (RNA-dependent DNA polymerase)
SS1G_09212	112	Pfam	PF03221	Tc5 transposase DNA-binding domain
SS1G_09222	334	Pfam	PF03184	DDE superfamily endonuclease
SS1G_09222	334	Pfam	PF05225	helix-turn-helix, Psq domain
SS1G_09224	90	Pfam	PF05225	helix-turn-helix, Psq domain
SS1G_09233	536	Pfam	PF03184	DDE superfamily endonuclease
SS1G_09233	536	Pfam	PF03221	Tc5 transposase DNA-binding domain
SS1G_09277	493	Pfam	PF03184	DDE superfamily endonuclease
SS1G_09277	493	Pfam	PF03221	Tc5 transposase DNA-binding domain
SS1G_09277	493	Pfam	PF05225	helix-turn-helix, Psq domain
SS1G_09318	1708	Pfam	PF00075	RNase H
SS1G_09318	1708	Pfam	PF00078	Reverse transcriptase (RNA-dependent DNA polymerase)
SS1G_09318	1708	Pfam	PF14529	Endonuclease-reverse transcriptase
SS1G_09323	194	Pfam	PF05225	helix-turn-helix, Psq domain
SS1G_09342	659	Pfam	PF00078	Reverse transcriptase (RNA-dependent DNA polymerase)
SS1G_09348	806	Pfam	PF00075	RNase H
SS1G_09348	806	Pfam	PF00078	Reverse transcriptase (RNA-dependent DNA polymerase)
SS1G_09352	236	Pfam	PF00319	SRF-type transcription factor (DNA-binding and dimerisation domain)
SS1G_09355	910	Pfam	PF00069	Protein kinase domain
SS1G_09399	105	Pfam	PF05225	helix-turn-helix, Psq domain
SS1G_09405	162	Pfam	PF03221	Tc5 transposase DNA-binding domain
SS1G_09405	162	Pfam	PF05225	helix-turn-helix, Psq domain
SS1G_09412	547	Pfam	PF03184	DDE superfamily endonuclease
SS1G_09412	547	Pfam	PF03221	Tc5 transposase DNA-binding domain
SS1G_09412	547	Pfam	PF05225	helix-turn-helix, Psq domain
SS1G_09487	363	Pfam	PF03184	DDE superfamily endonuclease
SS1G_09528	1533	Pfam	PF07727	Reverse transcriptase (RNA-dependent DNA polymerase)
SS1G_09530	542	Pfam	PF03184	DDE superfamily endonuclease
SS1G_09530	542	Pfam	PF03221	Tc5 transposase DNA-binding domain
SS1G_09530	542	Pfam	PF05225	helix-turn-helix, Psq domain
SS1G_09531	960	Pfam	PF00078	Reverse transcriptase (RNA-dependent DNA polymerase)
SS1G_09531	960	Pfam	PF00098	Zinc knuckle
SS1G_09531	960	Pfam	PF03732	Retrotransposon gag protein
SS1G_09531	960	Pfam	PF13975	gag-polyprotein putative aspartyl protease
SS1G_10106	445	Pfam	PF00078	Reverse transcriptase (RNA-dependent DNA polymerase)
SS1G_10115	650	Pfam	PF00075	RNase H
SS1G_10117	1057	Pfam	PF00400	WD domain, G-beta repeat
SS1G_10117	1057	Pfam	PF05729	NACHT domain
SS1G_10139	547	Pfam	PF03184	DDE superfamily endonuclease
SS1G_10139	547	Pfam	PF03221	Tc5 transposase DNA-binding domain
SS1G_10139	547	Pfam	PF05225	helix-turn-helix, Psq domain
SS1G_10153	496	Pfam	PF03184	DDE superfamily endonuclease
SS1G_10153	496	Pfam	PF03221	Tc5 transposase DNA-binding domain
SS1G_10194	1543	Pfam	PF00665	Integrase core domain
SS1G_10194	1543	Pfam	PF07727	Reverse transcriptase (RNA-dependent DNA polymerase)
SS1G_10194	1543	Pfam	PF13976	GAG-pre-integrase domain
SS1G_10194	1543	Pfam	PF14223	gag-polypeptide of LTR copia-type
SS1G_10264	176	Pfam	PF03221	Tc5 transposase DNA-binding domain
SS1G_10270	789	Pfam	PF00078	Reverse transcriptase (RNA-dependent DNA polymerase)
SS1G_10271	194	Pfam	PF14529	Endonuclease-reverse transcriptase
SS1G_10351	179	Pfam	PF05225	helix-turn-helix, Psq domain
SS1G_10405	1005	Pfam	PF01040	UbiA prenyltransferase family
SS1G_10405	1005	Pfam	PF03184	DDE superfamily endonuclease
SS1G_10405	1005	Pfam	PF03221	Tc5 transposase DNA-binding domain
SS1G_10405	1005	Pfam	PF05225	helix-turn-helix, Psq domain
SS1G_10418	475	Pfam	PF11917	Protein of unknown function (DUF3435)
SS1G_10422	618	Pfam	PF00069	Protein kinase domain
SS1G_10427	1170	Pfam	PF00078	Reverse transcriptase (RNA-dependent DNA polymerase)
SS1G_10427	1170	Pfam	PF00665	Integrase core domain
SS1G_10433	360	Pfam	PF03184	DDE superfamily endonuclease
SS1G_11035	155	Pfam	PF00240	Ubiquitin family
SS1G_11035	155	Pfam	PF01599	Ribosomal protein S27a
SS1G_11070	542	Pfam	PF03184	DDE superfamily endonuclease
SS1G_11070	542	Pfam	PF03221	Tc5 transposase DNA-binding domain
SS1G_11070	542	Pfam	PF05225	helix-turn-helix, Psq domain
SS1G_11082	1432	Pfam	PF00075	RNase H
SS1G_11082	1432	Pfam	PF00078	Reverse transcriptase (RNA-dependent DNA polymerase)
SS1G_11082	1432	Pfam	PF14529	Endonuclease-reverse transcriptase
SS1G_11093	108	Pfam	PF05225	helix-turn-helix, Psq domain
SS1G_11109	558	Pfam	PF07727	Reverse transcriptase (RNA-dependent DNA polymerase)
SS1G_11125	165	Pfam	PF00078	Reverse transcriptase (RNA-dependent DNA polymerase)
SS1G_11188	496	Pfam	PF03184	DDE superfamily endonuclease
SS1G_11188	496	Pfam	PF03221	Tc5 transposase DNA-binding domain
SS1G_11195	396	Pfam	PF00075	RNase H
SS1G_11203	260	Pfam	PF03184	DDE superfamily endonuclease
SS1G_11203	260	Pfam	PF03221	Tc5 transposase DNA-binding domain
SS1G_12035	252	Pfam	PF03221	Tc5 transposase DNA-binding domain
SS1G_12035	252	Pfam	PF05225	helix-turn-helix, Psq domain
SS1G_12036	397	Pfam	PF03184	DDE superfamily endonuclease
SS1G_12036	397	Pfam	PF05225	helix-turn-helix, Psq domain
SS1G_12041	490	Pfam	PF03184	DDE superfamily endonuclease
SS1G_12041	490	Pfam	PF03221	Tc5 transposase DNA-binding domain
SS1G_12103	437	Pfam	PF00078	Reverse transcriptase (RNA-dependent DNA polymerase)
SS1G_12110	1500	Pfam	PF00075	RNase H
SS1G_12110	1500	Pfam	PF00078	Reverse transcriptase (RNA-dependent DNA polymerase)
SS1G_12110	1500	Pfam	PF14529	Endonuclease-reverse transcriptase
SS1G_12112	546	Pfam	PF03184	DDE superfamily endonuclease
SS1G_12112	546	Pfam	PF03221	Tc5 transposase DNA-binding domain
SS1G_12112	546	Pfam	PF05225	helix-turn-helix, Psq domain
SS1G_12118	495	Pfam	PF03184	DDE superfamily endonuclease
SS1G_12118	495	Pfam	PF03221	Tc5 transposase DNA-binding domain
SS1G_12118	495	Pfam	PF05225	helix-turn-helix, Psq domain
SS1G_12122	654	Pfam	PF00078	Reverse transcriptase (RNA-dependent DNA polymerase)
SS1G_12159	182	Pfam	PF05225	helix-turn-helix, Psq domain
SS1G_12192	191	Pfam	PF03221	Tc5 transposase DNA-binding domain
SS1G_12285	551	Pfam	PF03184	DDE superfamily endonuclease
SS1G_12285	551	Pfam	PF03221	Tc5 transposase DNA-binding domain
SS1G_12285	551	Pfam	PF05225	helix-turn-helix, Psq domain
SS1G_12320	579	Pfam	PF00722	Glycosyl hydrolases family 16
SS1G_12354	397	Pfam	PF03184	DDE superfamily endonuclease
SS1G_12354	397	Pfam	PF03221	Tc5 transposase DNA-binding domain
SS1G_12362	486	Pfam	PF00075	RNase H
SS1G_12363	501	Pfam	PF03184	DDE superfamily endonuclease
SS1G_12363	501	Pfam	PF03221	Tc5 transposase DNA-binding domain
SS1G_12368	253	Pfam	PF05225	helix-turn-helix, Psq domain
SS1G_12370	1161	Pfam	PF07727	Reverse transcriptase (RNA-dependent DNA polymerase)
SS1G_12374	547	Pfam	PF03184	DDE superfamily endonuclease
SS1G_12374	547	Pfam	PF03221	Tc5 transposase DNA-binding domain
SS1G_12374	547	Pfam	PF05225	helix-turn-helix, Psq domain
SS1G_12389	547	Pfam	PF03184	DDE superfamily endonuclease
SS1G_12389	547	Pfam	PF03221	Tc5 transposase DNA-binding domain
SS1G_12389	547	Pfam	PF05225	helix-turn-helix, Psq domain
SS1G_12392	118	Pfam	PF03221	Tc5 transposase DNA-binding domain
SS1G_12398	678	Pfam	PF00075	RNase H
SS1G_12398	678	Pfam	PF07690	Major Facilitator Superfamily
SS1G_12403	573	Pfam	PF03184	DDE superfamily endonuclease
SS1G_12403	573	Pfam	PF03221	Tc5 transposase DNA-binding domain
SS1G_12403	573	Pfam	PF05225	helix-turn-helix, Psq domain
SS1G_12406	316	Pfam	PF03221	Tc5 transposase DNA-binding domain
SS1G_12414	922	Pfam	PF00075	RNase H
SS1G_12414	922	Pfam	PF00078	Reverse transcriptase (RNA-dependent DNA polymerase)
SS1G_12417	1549	Pfam	PF00075	RNase H
SS1G_12417	1549	Pfam	PF00078	Reverse transcriptase (RNA-dependent DNA polymerase)
SS1G_12417	1549	Pfam	PF14529	Endonuclease-reverse transcriptase
SS1G_12423	861	Pfam	PF00069	Protein kinase domain
SS1G_12424	485	Pfam	PF03184	DDE superfamily endonuclease
SS1G_12424	485	Pfam	PF05225	helix-turn-helix, Psq domain
SS1G_12425	292	Pfam	PF00075	RNase H
SS1G_12472	68	Pfam	PF05225	helix-turn-helix, Psq domain
SS1G_12512	316	Pfam	PF03184	DDE superfamily endonuclease
SS1G_12512	316	Pfam	PF03221	Tc5 transposase DNA-binding domain
SS1G_12555	262	Pfam	PF05225	helix-turn-helix, Psq domain
SS1G_12602	181	Pfam	PF05225	helix-turn-helix, Psq domain
SS1G_13092	809	Pfam	PF00400	WD domain, G-beta repeat
SS1G_13092	809	Pfam	PF05729	NACHT domain
SS1G_13093	758	Pfam	PF11917	Protein of unknown function (DUF3435)
SS1G_13117	546	Pfam	PF03184	DDE superfamily endonuclease
SS1G_13117	546	Pfam	PF03221	Tc5 transposase DNA-binding domain
SS1G_13117	546	Pfam	PF05225	helix-turn-helix, Psq domain
SS1G_13406	203	Pfam	PF03221	Tc5 transposase DNA-binding domain
SS1G_13449	38	Pfam	PF03221	Tc5 transposase DNA-binding domain
SS1G_13807	177	Pfam	PF03221	Tc5 transposase DNA-binding domain
SS1G_13821	501	Pfam	PF03184	DDE superfamily endonuclease
SS1G_13821	501	Pfam	PF03221	Tc5 transposase DNA-binding domain
SS1G_13831	190	Pfam	PF03221	Tc5 transposase DNA-binding domain
SS1G_14078	181	Pfam	PF05225	helix-turn-helix, Psq domain
SS1G_14089	265	Pfam	PF03184	DDE superfamily endonuclease
SS1G_14089	265	Pfam	PF03221	Tc5 transposase DNA-binding domain
SS1G_14212	849	Pfam	PF00069	Protein kinase domain
SS1G_14222	547	Pfam	PF03184	DDE superfamily endonuclease
SS1G_14222	547	Pfam	PF03221	Tc5 transposase DNA-binding domain
SS1G_14222	547	Pfam	PF05225	helix-turn-helix, Psq domain
SS1G_14235	635	Pfam	PF00075	RNase H
SS1G_14370	513	Pfam	PF03184	DDE superfamily endonuclease
SS1G_14370	513	Pfam	PF03221	Tc5 transposase DNA-binding domain
SS1G_14375	536	Pfam	PF00078	Reverse transcriptase (RNA-dependent DNA polymerase)
SS1G_14376	248	Pfam	PF14529	Endonuclease-reverse transcriptase
SS1G_14378	203	Pfam	PF03221	Tc5 transposase DNA-binding domain
SS1G_14517	1413	Pfam	PF00078	Reverse transcriptase (RNA-dependent DNA polymerase)
SS1G_14517	1413	Pfam	PF00098	Zinc knuckle
SS1G_14517	1413	Pfam	PF00665	Integrase core domain
SS1G_14517	1413	Pfam	PF13650	Aspartyl protease
SS1G_14517	1413	Pfam	PF16297	Domain of unknown function (DUF4939)
SS1G_14520	156	Pfam	PF00400	WD domain, G-beta repeat

[truncated: 5 more sheets: Table S10, Table S11, Table S12, Table S13, Table S14]
